# Supplementary material for: Systematic identification and characterization of cardiac long intergenic noncoding RNAs in zebrafish
Source: Sci Rep. 2017 Apr 28;7:1250. doi: 10.1038/s41598-017-00823-3 (PMC5430783; doi:10.1038/s41598-017-00823-3)
Supplement: Supplementary file 2 — Supplemental Table 1 [file 41598_2017_823_MOESM2_ESM.xls]

## Sheet: Embryonic Heart
ID	chr	start	end	exon number	length	annotation	Note
TCONS_00000002	Zv9_NA101	411	17576	3	442	novel	Embryonic heart-enriched
TCONS_00000010	Zv9_NA107	51736	53637	2	1609	novel	Embryonic heart-enriched
TCONS_00000078	Zv9_NA149	81	6983	2	3511	novel	Embryonic heart-enriched
TCONS_00000106	Zv9_NA165	14	591	2	390	novel	Embryonic heart-enriched
TCONS_00000205	Zv9_NA238	7033	7658	2	504	novel	Embryonic heart-enriched
TCONS_00000221	Zv9_NA250	14237	16331	3	888	novel	Embryonic heart-enriched
TCONS_00000255	Zv9_NA266	14580	18599	2	755	novel	Embryonic heart-enriched
TCONS_00000263	Zv9_NA276	13603	14741	2	876	novel	Embryonic heart-enriched
TCONS_00000394	Zv9_NA355	76748	79672	3	2256	novel	Embryonic heart-enriched
TCONS_00000426	Zv9_NA382	1218	25490	3	604	novel	Embryonic heart-enriched
TCONS_00000540	Zv9_NA427	23950	26227	3	387	novel	Embryonic heart-enriched
TCONS_00000585	Zv9_NA462	247	2018	4	1545	novel	Embryonic heart-enriched
TCONS_00000586	Zv9_NA462	368	1428	3	933	novel	Embryonic heart-enriched
TCONS_00000720	Zv9_NA545	68507	155644	4	667	novel	Embryonic heart-enriched
TCONS_00000777	Zv9_NA563	1975	6133	2	4008	novel	Embryonic heart-enriched
TCONS_00000867	Zv9_NA631	13143	15186	3	324	novel	Embryonic heart-enriched
TCONS_00000869	Zv9_NA631	13143	15191	3	255	novel	Embryonic heart-enriched
TCONS_00000919	Zv9_NA662	8360	9846	2	970	novel	Embryonic heart-enriched
TCONS_00000925	Zv9_NA672	232323	240729	2	439	novel	Embryonic heart-enriched
TCONS_00001001	Zv9_NA698	55039	59858	2	2877	novel	Embryonic heart-enriched
TCONS_00001031	Zv9_NA718	6629	10108	2	2040	novel	Embryonic heart-enriched
TCONS_00001209	Zv9_NA832	2	3472	2	3305	novel	Embryonic heart-enriched
TCONS_00001228	Zv9_NA85	474	3855	2	3240	novel	Embryonic heart-enriched
TCONS_00001428	Zv9_NA918	7	8363	2	8132	novel	Embryonic heart-enriched
TCONS_00001429	Zv9_NA918	7	8363	2	8134	novel	Embryonic heart-enriched
TCONS_00001430	Zv9_NA918	7	8363	2	8191	novel	Embryonic heart-enriched
TCONS_00001431	Zv9_NA918	7	8380	2	8180	novel	Embryonic heart-enriched
TCONS_00001494	Zv9_NA934	7	595	2	488	novel	Embryonic heart-enriched
TCONS_00001508	Zv9_NA947	160803	163672	2	986	novel	Embryonic heart-enriched
TCONS_00001589	Zv9_NA985	4544	5417	2	472	novel	Embryonic heart-enriched
TCONS_00001777	Zv9_scaffold3462	136672	147307	3	1131	novel	Embryonic heart-enriched
TCONS_00002242	Zv9_scaffold3518	20909	26494	3	337	novel	Embryonic heart-enriched
TCONS_00002370	Zv9_scaffold3530	424753	425357	2	599	novel	Embryonic heart-enriched
TCONS_00002487	Zv9_scaffold3534	74363	106282	2	951	novel	Embryonic heart-enriched
TCONS_00002505	Zv9_scaffold3536	51241	56251	3	1279	novel	Embryonic heart-enriched
TCONS_00002556	Zv9_scaffold3539	98580	103225	4	925	novel	Embryonic heart-enriched
TCONS_00002557	Zv9_scaffold3539	111988	127637	2	1302	novel	Embryonic heart-enriched
TCONS_00002558	Zv9_scaffold3539	111988	127637	3	1423	novel	Embryonic heart-enriched
TCONS_00002564	Zv9_scaffold3540	84464	87791	2	793	novel	Embryonic heart-enriched
TCONS_00002635	Zv9_scaffold3545	151764	153546	2	691	novel	Embryonic heart-enriched
TCONS_00002649	Zv9_scaffold3546	143021	147366	2	4068	novel	Embryonic heart-enriched
TCONS_00002726	Zv9_scaffold3559	15626	19165	2	504	novel	Embryonic heart-enriched
TCONS_00002734	Zv9_scaffold3561	72956	74900	2	279	novel	Embryonic heart-enriched
TCONS_00003136	chr1	6993873	6996630	6	617	ENSDART00000134021	Embryonic heart-enriched
TCONS_00003145	chr1	6993889	6996637	6	605	ENSDART00000141343	Embryonic heart-enriched
TCONS_00003520	chr1	20085138	20088656	2	3256	novel	Embryonic heart-enriched
TCONS_00003814	chr1	30973210	30974944	6	846	ENSDART00000149401	Embryonic heart-enriched
TCONS_00004762	chr1	55994715	55996594	3	497	novel	Embryonic heart-enriched
TCONS_00004763	chr1	56015788	56016938	2	618	ENSDART00000152356	Embryonic heart-enriched
TCONS_00004898	chr1	58613858	58617962	4	2521	ENSDART00000141092	Embryonic heart-enriched
TCONS_00004996	chr1	59486166	59486718	2	222	novel	Embryonic heart-enriched
TCONS_00005359	chr1	8049704	8054047	4	1852	ENSDART00000133496	Embryonic heart-enriched
TCONS_00005687	chr1	16627133	16629233	2	355	novel	Embryonic heart-enriched
TCONS_00005763	chr1	18409841	18415765	2	748	ENSDART00000129853	Embryonic heart-enriched
TCONS_00005765	chr1	18431643	18436294	3	2138	ENSDART00000142561	Embryonic heart-enriched
TCONS_00006133	chr1	29426875	29428514	1	1639	ENSDART00000152252	Embryonic heart-enriched
TCONS_00006328	chr1	38592420	38599813	2	1627	novel	Embryonic heart-enriched
TCONS_00006692	chr1	47622716	47632448	7	1808	ENSDART00000150683	Embryonic heart-enriched
TCONS_00006784	chr1	51525323	51528026	2	2231	novel	Embryonic heart-enriched
TCONS_00006785	chr1	51525323	51528026	2	2342	novel	Embryonic heart-enriched
TCONS_00007309	chr1	60302410	60303385	3	733	parnpa_1	Embryonic heart-enriched
TCONS_00007318	chr1	1022220	1022648	1	428	gartpa_1	Embryonic heart-enriched
TCONS_00007801	chr10	4917864	4922140	2	3451	novel	Embryonic heart-enriched
TCONS_00007803	chr10	4966132	4966672	2	268	ENSDART00000134679	Embryonic heart-enriched
TCONS_00007831	chr10	5412909	5414387	1	1478	ENSDART00000154208	Embryonic heart-enriched
TCONS_00007943	chr10	8386986	8396275	1	9289	ENSDART00000156010	Embryonic heart-enriched
TCONS_00008019	chr10	9789124	9800328	2	11096	novel	Embryonic heart-enriched
TCONS_00008102	chr10	15064834	15068970	4	1637	novel	Embryonic heart-enriched
TCONS_00008478	chr10	23300889	23302777	2	1465	novel	Embryonic heart-enriched
TCONS_00008991	chr10	39485718	39489267	2	3324	novel	Embryonic heart-enriched
TCONS_00009015	chr10	40425286	40428910	6	1521	lnc_rps25_1	Embryonic heart-enriched
TCONS_00009020	chr10	40557417	40560624	2	249	novel	Embryonic heart-enriched
TCONS_00009311	chr10	1734814	1745093	3	5624	ENSDART00000137620	Embryonic heart-enriched
TCONS_00009370	chr10	4110059	4112128	2	1337	novel	Embryonic heart-enriched
TCONS_00009472	chr10	6534676	6538961	2	375	novel	Embryonic heart-enriched
TCONS_00010302	chr10	34904412	34908646	3	948	ENSDART00000154653	Embryonic heart-enriched
TCONS_00010761	chr10	45562516	45567273	3	421	novel	Embryonic heart-enriched
TCONS_00010762	chr10	45563445	45567273	2	681	novel	Embryonic heart-enriched
TCONS_00010818	chr10	46493358	46500125	5	3654	novel	Embryonic heart-enriched
TCONS_00010962	chr10	20529903	20530266	1	363	loxl2apa_1	Embryonic heart-enriched
TCONS_00011155	chr11	2593977	2594856	2	500	ENSDART00000155731	Embryonic heart-enriched
TCONS_00011189	chr11	2954975	2961395	2	5833	novel	Embryonic heart-enriched
TCONS_00011260	chr11	6083229	6084999	2	1654	novel	Embryonic heart-enriched
TCONS_00011307	chr11	7020083	7026351	2	4790	novel	Embryonic heart-enriched
TCONS_00011674	chr11	24413694	24415108	2	804	novel	Embryonic heart-enriched
TCONS_00012260	chr11	45686116	45686786	2	566	novel	Embryonic heart-enriched
TCONS_00012264	chr11	45700857	45702340	2	450	zgc:153041ia4_1	Embryonic heart-enriched
TCONS_00012668	chr11	7383944	7385687	6	589	ENSDART00000155864	Embryonic heart-enriched
TCONS_00013255	chr11	28469533	28501965	2	536	ENSDART00000157337	Embryonic heart-enriched
TCONS_00013581	chr11	38588531	38591985	3	419	ENSDART00000156710	Embryonic heart-enriched
TCONS_00013592	chr11	38767100	38769757	2	591	ENSDART00000153784	Embryonic heart-enriched
TCONS_00013715	chr11	44112898	44120751	2	3148	novel	Embryonic heart-enriched
TCONS_00013857	chr11	6106955	6107327	1	372	babam1pa1_1	Embryonic heart-enriched
TCONS_00013919	chr11	21288199	21289711	1	1512	mstx11_1	Embryonic heart-enriched
TCONS_00014051	chr12	47247	59867	3	371	novel	Embryonic heart-enriched
TCONS_00014075	chr12	309985	312122	3	611	ENSDART00000152581	Embryonic heart-enriched
TCONS_00014119	chr12	1106327	1106897	2	277	novel	Embryonic heart-enriched
TCONS_00014143	chr12	2210075	2213576	2	2652	novel	Embryonic heart-enriched
TCONS_00014179	chr12	3348206	3353353	2	4606	novel	Embryonic heart-enriched
TCONS_00014466	chr12	14665060	14669928	2	4536	novel	Embryonic heart-enriched
TCONS_00014491	chr12	15620662	15624213	6	1504	ENSDART00000140899	Embryonic heart-enriched
TCONS_00014729	chr12	21845376	21852822	2	2594	ENSDART00000152863	Embryonic heart-enriched
TCONS_00014804	chr12	24019465	24020476	3	306	ENSDART00000152911	Embryonic heart-enriched
TCONS_00015048	chr12	30485252	30494311	4	2100	ENSDART00000153298	Embryonic heart-enriched
TCONS_00015405	chr12	39406677	39407932	2	1166	novel	Embryonic heart-enriched
TCONS_00015542	chr12	48155131	48161450	2	280	novel	Embryonic heart-enriched
TCONS_00015792	chr12	3348206	3353353	2	4605	novel	Embryonic heart-enriched
TCONS_00016498	chr12	26951349	26952105	2	622	novel	Embryonic heart-enriched
TCONS_00016569	chr12	29259419	29274918	2	1059	novel	Embryonic heart-enriched
TCONS_00016920	chr12	39449355	39465173	2	14680	novel	Embryonic heart-enriched
TCONS_00016938	chr12	43226011	43229196	2	2898	novel	Embryonic heart-enriched
TCONS_00017202	chr12	50611939	50612318	2	365	novel	Embryonic heart-enriched
TCONS_00017304	chr12	23909868	23915255	1	5387	lnc_capgb_1	Embryonic heart-enriched
TCONS_00017571	chr13	46183	47363	2	1081	novel	Embryonic heart-enriched
TCONS_00017643	chr13	731052	733766	3	2508	novel	Embryonic heart-enriched
TCONS_00017744	chr13	3548800	3558733	2	7614	novel	Embryonic heart-enriched
TCONS_00017776	chr13	4319421	4321116	2	353	c1dpa_1	Embryonic heart-enriched
TCONS_00017790	chr13	5246546	5250650	2	3178	ENSDART00000134506	Embryonic heart-enriched
TCONS_00018397	chr13	23310197	23314504	3	501	novel	Embryonic heart-enriched
TCONS_00019169	chr13	50809815	50812361	2	2341	novel	Embryonic heart-enriched
TCONS_00019262	chr13	153095	155295	2	447	novel	Embryonic heart-enriched
TCONS_00019292	chr13	267377	273250	2	175	lnc_lgi1a_1	Embryonic heart-enriched
TCONS_00019502	chr13	6324078	6326600	2	2403	novel	Embryonic heart-enriched
TCONS_00019866	chr13	18911727	18992978	2	911	novel	Embryonic heart-enriched
TCONS_00019867	chr13	18987954	18992978	2	417	novel	Embryonic heart-enriched
TCONS_00019869	chr13	19684403	19687111	2	441	novel	Embryonic heart-enriched
TCONS_00020362	chr13	33484732	33491187	3	4606	ENSDART00000139872	Embryonic heart-enriched
TCONS_00020886	chr13	49522722	49525622	2	2647	novel	Embryonic heart-enriched
TCONS_00021303	chr14	21316	22477	5	403	lnc2_aurkb_1	Embryonic heart-enriched
TCONS_00021304	chr14	21393	22477	5	329	lnc3_aurkb_1	Embryonic heart-enriched
TCONS_00021305	chr14	21400	22477	4	239	novel	Embryonic heart-enriched
TCONS_00021316	chr14	181467	182363	2	748	novel	Embryonic heart-enriched
TCONS_00021408	chr14	1782559	1787326	2	4225	novel	Embryonic heart-enriched
TCONS_00021931	chr14	22223590	22227196	4	887	novel	Embryonic heart-enriched
TCONS_00022127	chr14	29159591	29178080	2	438	novel	Embryonic heart-enriched
TCONS_00022247	chr14	33693047	33699880	2	553	sox3pa1_1	Embryonic heart-enriched
TCONS_00022435	chr14	40176967	40183221	4	1127	lnc3_zgc:171223_1	Embryonic heart-enriched
TCONS_00022566	chr14	48566254	48573719	2	7259	novel	Embryonic heart-enriched
TCONS_00022567	chr14	48570202	48573719	2	3472	novel	Embryonic heart-enriched
TCONS_00022781	chr14	700402	703436	3	752	novel	Embryonic heart-enriched
TCONS_00022820	chr14	1783090	1785959	2	2317	novel	Embryonic heart-enriched
TCONS_00022824	chr14	2806299	2809705	2	860	novel	Embryonic heart-enriched
TCONS_00022864	chr14	4876674	5125679	6	484	novel	Embryonic heart-enriched
TCONS_00022865	chr14	4916160	4918303	2	1137	novel	Embryonic heart-enriched
TCONS_00022936	chr14	7762484	7764082	2	422	novel	Embryonic heart-enriched
TCONS_00022984	chr14	9744195	9753556	3	5727	lnc_tmem129_1	Embryonic heart-enriched
TCONS_00023111	chr14	17229008	17270818	3	652	novel	Embryonic heart-enriched
TCONS_00023193	chr14	22053769	22067290	4	3534	lnc_rnf20_1	Embryonic heart-enriched
TCONS_00023525	chr14	33375158	33381000	2	3613	novel	Embryonic heart-enriched
TCONS_00023920	chr14	48566236	48573747	2	7506	novel	Embryonic heart-enriched
TCONS_00023933	chr14	49049469	49052370	4	642	LOC100000992oa_1	Embryonic heart-enriched
TCONS_00024033	chr14	176623	177664	1	1041	lnc_msxe_1	Embryonic heart-enriched
TCONS_00024070	chr14	3747728	3751209	1	3481	lnc1_zgc:110204_1	Embryonic heart-enriched
TCONS_00024436	chr15	295892	304104	2	2926	novel	Embryonic heart-enriched
TCONS_00024792	chr15	13046162	13051038	4	911	ENSDART00000153861	Embryonic heart-enriched
TCONS_00025069	chr15	20296391	20365869	4	1621	ENSDART00000154914	Embryonic heart-enriched
TCONS_00025635	chr15	35718685	35721122	2	2109	ENSDART00000155823	Embryonic heart-enriched
TCONS_00025723	chr15	38930062	38989871	2	270	ENSDART00000155286	Embryonic heart-enriched
TCONS_00025947	chr15	47029888	47032475	2	1217	lnc_zgc:165502_1	Embryonic heart-enriched
TCONS_00026084	chr15	1710444	1713787	2	3018	novel	Embryonic heart-enriched
TCONS_00026396	chr15	11896073	11901078	3	774	fkrpoa1_1	Embryonic heart-enriched
TCONS_00026416	chr15	12944971	12954325	2	2184	novel	Embryonic heart-enriched
TCONS_00026651	chr15	18891136	18894490	2	699	ENSDART00000156380	Embryonic heart-enriched
TCONS_00026988	chr15	26705712	26712956	2	772	ENSDART00000155403	Embryonic heart-enriched
TCONS_00026989	chr15	26706246	26713025	2	627	ENSDART00000155933	Embryonic heart-enriched
TCONS_00027090	chr15	28944812	28947773	3	710	ENSDART00000155153	Embryonic heart-enriched
TCONS_00027552	chr15	40590079	40592242	3	698	ENSDART00000153520	Embryonic heart-enriched
TCONS_00027553	chr15	40606290	40612109	3	763	ENSDART00000155306	Embryonic heart-enriched
TCONS_00027738	chr15	46206178	46211260	3	336	novel	Embryonic heart-enriched
TCONS_00028063	chr15	47400363	47401096	1	733	ledal3_1	Embryonic heart-enriched
TCONS_00028123	chr16	1685467	1687533	4	908	novel	Embryonic heart-enriched
TCONS_00028456	chr16	11988448	11990227	2	978	novel	Embryonic heart-enriched
TCONS_00028536	chr16	13653644	13655766	2	1784	novel	Embryonic heart-enriched
TCONS_00028652	chr16	16405421	16405989	1	568	ENSDART00000150571	Embryonic heart-enriched
TCONS_00028654	chr16	16482749	16483690	2	573	ENSDART00000150515	Embryonic heart-enriched
TCONS_00028814	chr16	23929854	23936877	3	4982	novel	Embryonic heart-enriched
TCONS_00029152	chr16	31440608	31455190	4	2424	ENSDART00000149569	Embryonic heart-enriched
TCONS_00029357	chr16	39163884	39171632	2	316	novel	Embryonic heart-enriched
TCONS_00029483	chr16	42798018	42819899	3	697	ENSDART00000155421	Embryonic heart-enriched
TCONS_00029485	chr16	42798097	42819918	4	723	ENSDART00000134732	Embryonic heart-enriched
TCONS_00029686	chr16	49786242	49794086	4	776	novel	Embryonic heart-enriched
TCONS_00029743	chr16	53005508	53022606	5	1515	lnc_efhb_1	Embryonic heart-enriched
TCONS_00030176	chr16	9811047	9812594	2	1317	novel	Embryonic heart-enriched
TCONS_00030248	chr16	11877909	11878573	2	290	novel	Embryonic heart-enriched
TCONS_00030626	chr16	22393632	22399884	2	5448	ENSDART00000134980	Embryonic heart-enriched
TCONS_00030709	chr16	24064638	24066459	6	1059	novel	Embryonic heart-enriched
TCONS_00030868	chr16	27579216	27581407	2	1993	ENSDART00000153750	Embryonic heart-enriched
TCONS_00030949	chr16	28752423	28758194	2	1875	ENSDART00000139663	Embryonic heart-enriched
TCONS_00031491	chr16	41904321	41908284	3	1407	zgc:77056pa2_1	Embryonic heart-enriched
TCONS_00031803	chr16	49973882	49977720	5	372	novel	Embryonic heart-enriched
TCONS_00031875	chr16	54498890	54501057	2	1620	lnc4_zgc:110372_1	Embryonic heart-enriched
TCONS_00031877	chr16	54545043	54548924	2	3468	novel	Embryonic heart-enriched
TCONS_00031895	chr16	55362039	55363198	2	1066	novel	Embryonic heart-enriched
TCONS_00031954	chr16	57116314	57116964	1	650	ENSDART00000155800	Embryonic heart-enriched
TCONS_00032699	chr17	11281912	11289503	1	7591	ENSDART00000153602	Embryonic heart-enriched
TCONS_00033398	chr17	29430689	29432804	2	1697	novel	Embryonic heart-enriched
TCONS_00033484	chr17	32651947	32653127	2	1033	novel	Embryonic heart-enriched
TCONS_00033585	chr17	37449846	37454332	2	3434	novel	Embryonic heart-enriched
TCONS_00033863	chr17	49121332	49126804	2	733	ENSDART00000156399	Embryonic heart-enriched
TCONS_00033864	chr17	49121332	49176355	20	4719	ENSDART00000112675	Embryonic heart-enriched
TCONS_00034377	chr17	9169605	9171368	2	1381	ENSDART00000153650	Embryonic heart-enriched
TCONS_00034479	chr17	12252592	12260292	3	341	novel	Embryonic heart-enriched
TCONS_00035517	chr17	44050390	44057410	4	3729	ENSDART00000156513	Embryonic heart-enriched
TCONS_00035571	chr17	45652148	45653262	2	704	novel	Embryonic heart-enriched
TCONS_00035862	chr17	2208441	2211488	1	3047	lnc1_ccbe1_1	Embryonic heart-enriched
TCONS_00036082	chr18	423337	426947	2	248	novel	Embryonic heart-enriched
TCONS_00037234	chr18	37186835	37191791	2	1136	ENSDART00000143735	Embryonic heart-enriched
TCONS_00037518	chr18	46767752	46770301	2	1049	novel	Embryonic heart-enriched
TCONS_00037639	chr18	29532	30241	2	361	novel	Embryonic heart-enriched
TCONS_00038138	chr18	16693072	16696485	2	735	novel	Embryonic heart-enriched
TCONS_00038368	chr18	24773962	24780325	5	565	ENSDART00000133786	Embryonic heart-enriched
TCONS_00038369	chr18	24773962	24780342	5	579	ENSDART00000148004	Embryonic heart-enriched
TCONS_00038732	chr18	44662385	44667065	2	496	ENSDART00000153930	Embryonic heart-enriched
TCONS_00038852	chr18	49678039	49679446	2	1401	novel	Embryonic heart-enriched
TCONS_00039345	chr19	2400057	2402371	2	1861	novel	Embryonic heart-enriched
TCONS_00039872	chr19	17081271	17084494	2	672	novel	Embryonic heart-enriched
TCONS_00039873	chr19	17118438	17122242	6	1882	ENSDART00000137246	Embryonic heart-enriched
TCONS_00039913	chr19	18541719	18548514	6	952	ENSDART00000141962	Embryonic heart-enriched
TCONS_00039915	chr19	18551941	18559857	6	1082	ENSDART00000137192	Embryonic heart-enriched
TCONS_00039916	chr19	18552167	18559855	5	803	ENSDART00000151485	Embryonic heart-enriched
TCONS_00040395	chr19	36916961	36918197	1	1236	ENSDART00000155270	Embryonic heart-enriched
TCONS_00040738	chr19	47031305	47032643	2	1262	novel	Embryonic heart-enriched
TCONS_00040739	chr19	47058146	47059626	2	1456	novel	Embryonic heart-enriched
TCONS_00041066	chr19	5585402	5586603	2	1137	novel	Embryonic heart-enriched
TCONS_00041526	chr19	15459276	15462787	7	491	ENSDART00000151039	Embryonic heart-enriched
TCONS_00041543	chr19	16541626	16545637	5	1341	ENSDART00000147256	Embryonic heart-enriched
TCONS_00041593	chr19	17529506	17531962	2	2309	novel	Embryonic heart-enriched
TCONS_00041703	chr19	20179152	20181599	2	1697	rakt38_1	Embryonic heart-enriched
TCONS_00041925	chr19	25522199	25553677	2	1514	novel	Embryonic heart-enriched
TCONS_00042014	chr19	27949484	27954927	8	1921	ENSDART00000147273	Embryonic heart-enriched
TCONS_00042018	chr19	27949598	27954927	11	1050	ENSDART00000148063	Embryonic heart-enriched
TCONS_00042026	chr19	27950873	27954883	7	662	ENSDART00000144661	Embryonic heart-enriched
TCONS_00042417	chr19	41881777	41882818	2	872	ENSDART00000145267	Embryonic heart-enriched
TCONS_00042440	chr19	42668553	42669113	2	457	ENSDART00000142551	Embryonic heart-enriched
TCONS_00042499	chr19	44445903	44446967	2	796	ENSDART00000150929	Embryonic heart-enriched
TCONS_00042736	chr19	50167804	50170344	2	475	novel	Embryonic heart-enriched
TCONS_00042939	chr19	36911489	36912028	1	539	ndufs5oa_1	Embryonic heart-enriched
TCONS_00043034	chr19	49988694	49989065	1	371	ext1cia_1	Embryonic heart-enriched
TCONS_00043036	chr2	1546	2689	2	704	ykrt12_1	Embryonic heart-enriched
TCONS_00043278	chr2	6663336	6663958	1	622	ENSDART00000153241	Embryonic heart-enriched
TCONS_00043462	chr2	12590354	12594895	2	2091	ENSDART00000154321	Embryonic heart-enriched
TCONS_00043937	chr2	24943285	24949387	2	1532	novel	Embryonic heart-enriched
TCONS_00044231	chr2	31737581	31807894	7	1432	ENSDART00000140776	Embryonic heart-enriched
TCONS_00044335	chr2	35202766	35224078	2	7340	ENSDART00000142984	Embryonic heart-enriched
TCONS_00044337	chr2	35209176	35224078	2	7345	ENSDART00000131248	Embryonic heart-enriched
TCONS_00044631	chr2	43708088	43709747	2	862	novel	Embryonic heart-enriched
TCONS_00044718	chr2	45523455	45524218	2	674	novel	Embryonic heart-enriched
TCONS_00044851	chr2	49059467	49061583	2	598	novel	Embryonic heart-enriched
TCONS_00045189	chr2	356413	358923	3	804	ENSDART00000155782	Embryonic heart-enriched
TCONS_00045191	chr2	362942	365060	3	1056	ENSDART00000155541	Embryonic heart-enriched
TCONS_00045240	chr2	2335095	2351472	2	351	ENSDART00000156951	Embryonic heart-enriched
TCONS_00045244	chr2	2425440	2426083	2	442	ENSDART00000154926	Embryonic heart-enriched
TCONS_00045513	chr2	9535333	9536958	4	551	ENSDART00000138231	Embryonic heart-enriched
TCONS_00045530	chr2	9651729	9652285	1	556	ENSDART00000156245	Embryonic heart-enriched
TCONS_00045641	chr2	13840967	13842558	4	1338	ENSDART00000155813	Embryonic heart-enriched
TCONS_00045665	chr2	14609339	14610024	2	488	ENSDART00000142576	Embryonic heart-enriched
TCONS_00046542	chr2	37534668	37536137	2	1147	ENSDART00000153635	Embryonic heart-enriched
TCONS_00047215	chr2	57158018	57172211	4	483	novel	Embryonic heart-enriched
TCONS_00047693	chr2	55465750	55466992	1	1242	twsg1apa_1	Embryonic heart-enriched
TCONS_00048087	chr20	10676559	10677144	2	208	ENSDART00000155888	Embryonic heart-enriched
TCONS_00048108	chr20	12386394	12390750	2	1849	ENSDART00000152390	Embryonic heart-enriched
TCONS_00048251	chr20	18868764	18872494	3	2700	novel	Embryonic heart-enriched
TCONS_00048342	chr20	22252075	22252668	1	593	ENSDART00000152820	Embryonic heart-enriched
TCONS_00049144	chr20	40271892	40279877	4	530	ENSDART00000153117	Embryonic heart-enriched
TCONS_00049464	chr20	51727109	51728498	2	1013	ENSDART00000153180	Embryonic heart-enriched
TCONS_00049734	chr20	1605420	1694893	2	508	ENSDART00000121546	Embryonic heart-enriched
TCONS_00049754	chr20	2526173	2527594	2	628	ENSDART00000156933	Embryonic heart-enriched
TCONS_00050140	chr20	16782552	16783459	2	339	ENSDART00000155133	Embryonic heart-enriched
TCONS_00050295	chr20	23068855	23070801	5	471	ENSDART00000132008	Embryonic heart-enriched
TCONS_00050846	chr20	34672107	34675241	4	963	ENSDART00000153205	Embryonic heart-enriched
TCONS_00050892	chr20	35585264	35588440	4	2281	ENSDART00000143992	Embryonic heart-enriched
TCONS_00051283	chr20	46338909	46340232	2	1019	ENSDART00000143597	Embryonic heart-enriched
TCONS_00051299	chr20	46987678	46990924	4	2338	ENSDART00000137116	Embryonic heart-enriched
TCONS_00051314	chr20	47231598	47234276	1	2678	ENSDART00000153375	Embryonic heart-enriched
TCONS_00051556	chr20	53947779	53953636	2	5394	novel	Embryonic heart-enriched
TCONS_00051591	chr20	54503854	54508840	2	4511	novel	Embryonic heart-enriched
TCONS_00052058	chr21	4101183	4106001	2	276	novel	Embryonic heart-enriched
TCONS_00052095	chr21	4783344	4790168	2	5296	novel	Embryonic heart-enriched
TCONS_00052124	chr21	5696873	5704499	2	486	novel	Embryonic heart-enriched
TCONS_00052125	chr21	5733049	5734113	2	454	novel	Embryonic heart-enriched
TCONS_00052429	chr21	14047327	14047831	2	467	ENSDART00000151170	Embryonic heart-enriched
TCONS_00052918	chr21	28643373	28645558	2	1253	novel	Embryonic heart-enriched
TCONS_00053010	chr21	32065825	32144389	2	1505	novel	Embryonic heart-enriched
TCONS_00053013	chr21	32362797	32375645	3	827	lnc2_cd74b_1	Embryonic heart-enriched
TCONS_00053090	chr21	34603928	34608498	2	4293	novel	Embryonic heart-enriched
TCONS_00053092	chr21	34859416	34861861	4	1250	ENSDART00000145820	Embryonic heart-enriched
TCONS_00053197	chr21	38720529	38726055	3	1875	novel	Embryonic heart-enriched
TCONS_00053268	chr21	40736690	40739944	2	3181	ENSDART00000154682	Embryonic heart-enriched
TCONS_00053527	chr21	852210	854451	1	2241	ENSDART00000155544	Embryonic heart-enriched
TCONS_00053563	chr21	2007939	2018363	2	9535	novel	Embryonic heart-enriched
TCONS_00053572	chr21	2818358	2820810	2	2371	novel	Embryonic heart-enriched
TCONS_00053624	chr21	4783344	4790168	3	5290	novel	Embryonic heart-enriched
TCONS_00054019	chr21	16496035	16524945	2	1048	ENSDART00000135637	Embryonic heart-enriched
TCONS_00054151	chr21	20010752	20019540	2	662	novel	Embryonic heart-enriched
TCONS_00054335	chr21	24906266	24907368	2	452	novel	Embryonic heart-enriched
TCONS_00054699	chr21	32192843	32268129	2	1061	lnc1_cd74b_1	Embryonic heart-enriched
TCONS_00055071	chr21	43627598	43648565	6	1464	tcf7ia_1	Embryonic heart-enriched
TCONS_00055463	chr22	353315	355000	3	1477	novel	Embryonic heart-enriched
TCONS_00055942	chr22	3311847	3313438	2	1302	novel	Embryonic heart-enriched
TCONS_00056039	chr22	6089890	6090839	2	786	ENSDART00000150181	Embryonic heart-enriched
TCONS_00056304	chr22	11207661	11208468	3	641	ENSDART00000148845	Embryonic heart-enriched
TCONS_00056313	chr22	11362981	11489728	4	673	novel	Embryonic heart-enriched
TCONS_00057197	chr22	40607492	40613452	3	2495	psmd1pa2_1	Embryonic heart-enriched
TCONS_00057277	chr22	42049066	42052238	2	584	novel	Embryonic heart-enriched
TCONS_00057717	chr22	8178503	8190936	7	1244	lnc1_sc:d217_1	Embryonic heart-enriched
TCONS_00057722	chr22	8322944	8327855	4	1642	lnc3_sc:d217_1	Embryonic heart-enriched
TCONS_00057724	chr22	8328034	8331727	3	667	novel	Embryonic heart-enriched
TCONS_00057910	chr22	11200487	11201249	3	587	ENSDART00000150088	Embryonic heart-enriched
TCONS_00058597	chr22	28105573	28113207	2	621	novel	Embryonic heart-enriched
TCONS_00058797	chr22	35072584	35080661	2	564	ENSDART00000148605	Embryonic heart-enriched
TCONS_00058798	chr22	35083940	35086252	2	795	ENSDART00000149271	Embryonic heart-enriched
TCONS_00058860	chr22	39427108	39429147	2	1744	novel	Embryonic heart-enriched
TCONS_00059464	chr23	5084664	5091324	2	1296	novel	Embryonic heart-enriched
TCONS_00059530	chr23	7129937	7175764	3	844	ENSDART00000156369	Embryonic heart-enriched
TCONS_00059536	chr23	7423734	7429345	3	1622	ENSDART00000138616	Embryonic heart-enriched
TCONS_00059993	chr23	21295395	21307874	2	331	novel	Embryonic heart-enriched
TCONS_00060055	chr23	22075718	22077592	2	442	ENSDART00000156932	Embryonic heart-enriched
TCONS_00060100	chr23	22984492	23058354	2	314	novel	Embryonic heart-enriched
TCONS_00060563	chr23	35477902	35514094	4	2308	lnc_fbxo25_1	Embryonic heart-enriched
TCONS_00060566	chr23	35549218	35549973	2	648	novel	Embryonic heart-enriched
TCONS_00060590	chr23	36020972	36021289	2	214	ENSDART00000139057	Embryonic heart-enriched
TCONS_00060615	chr23	36201973	36205955	6	1002	ENSDART00000139170	Embryonic heart-enriched
TCONS_00060946	chr23	45205116	45218425	6	983	lnc_LOC794400_1	Embryonic heart-enriched
TCONS_00060976	chr23	45543857	45549900	4	853	ENSDART00000149188	Embryonic heart-enriched
TCONS_00061016	chr23	46185095	46191996	2	6737	novel	Embryonic heart-enriched
TCONS_00061032	chr23	267013	269445	1	2432	ENSDART00000155830	Embryonic heart-enriched
TCONS_00061137	chr23	1661223	1661588	2	264	novel	Embryonic heart-enriched
TCONS_00061250	chr23	5591818	5619834	4	931	edal95_1	Embryonic heart-enriched
TCONS_00061788	chr23	21977917	21986565	9	1108	ENSDART00000146572	Embryonic heart-enriched
TCONS_00061990	chr23	26921638	26966097	2	383	ENSDART00000148212	Embryonic heart-enriched
TCONS_00062307	chr23	33151673	33158400	2	611	novel	Embryonic heart-enriched
TCONS_00062705	chr23	45147933	45153435	2	383	novel	Embryonic heart-enriched
TCONS_00062764	chr23	46195503	46200479	2	3893	novel	Embryonic heart-enriched
TCONS_00063076	chr23	35514814	35515031	1	217	lnc_fbxo25_1	Embryonic heart-enriched
TCONS_00063144	chr24	31429	34138	2	2200	novel	Embryonic heart-enriched
TCONS_00063259	chr24	3248976	3251816	1	2840	ENSDART00000155283	Embryonic heart-enriched
TCONS_00063883	chr24	27725822	27728561	6	1335	lnc_nceh1b_1	Embryonic heart-enriched
TCONS_00064158	chr24	38072445	38076776	2	2204	novel	Embryonic heart-enriched
TCONS_00064400	chr24	43894639	43896194	2	634	lnc1_snx16_1	Embryonic heart-enriched
TCONS_00064425	chr24	59941	71930	2	292	novel	Embryonic heart-enriched
TCONS_00064489	chr24	3084192	3088623	3	505	novel	Embryonic heart-enriched
TCONS_00064501	chr24	3256257	3315306	2	524	ENSDART00000144913	Embryonic heart-enriched
TCONS_00064814	chr24	16618526	16619383	2	731	novel	Embryonic heart-enriched
TCONS_00064870	chr24	17952574	17955471	2	1217	ENSDART00000153858	Embryonic heart-enriched
TCONS_00064926	chr24	20669324	20670508	2	913	ENSDART00000150855	Embryonic heart-enriched
TCONS_00064986	chr24	21976158	21977528	2	408	ENSDART00000156537	Embryonic heart-enriched
TCONS_00065389	chr24	33913487	34278640	9	4268	ENSDART00000126161	Embryonic heart-enriched
TCONS_00065492	chr24	38192028	38196512	2	219	novel	Embryonic heart-enriched
TCONS_00065691	chr24	43008240	43012719	2	395	novel	Embryonic heart-enriched
TCONS_00066075	chr25	2108165	2126170	3	1853	novel	Embryonic heart-enriched
TCONS_00066205	chr25	4945125	4948204	2	498	novel	Embryonic heart-enriched
TCONS_00066435	chr25	9274306	9279864	2	276	novel	Embryonic heart-enriched
TCONS_00066574	chr25	14053793	14057683	2	1045	lnc_fa2h_1	Embryonic heart-enriched
TCONS_00066728	chr25	18796641	18802294	3	768	novel	Embryonic heart-enriched
TCONS_00066754	chr25	19410736	19413918	2	2850	ENSDART00000155972	Embryonic heart-enriched
TCONS_00066867	chr25	21098776	21146507	2	487	novel	Embryonic heart-enriched
TCONS_00066876	chr25	21527813	21590387	3	426	ENSDART00000112844	Embryonic heart-enriched
TCONS_00067141	chr25	31161586	31183699	6	2079	ENSDART00000156870	Embryonic heart-enriched
TCONS_00067163	chr25	31905779	32031327	4	13525	ENSDART00000154846	Embryonic heart-enriched
TCONS_00067483	chr25	28580	29575	2	772	novel	Embryonic heart-enriched
TCONS_00068294	chr25	24273270	24276180	2	2539	novel	Embryonic heart-enriched
TCONS_00068351	chr25	27097207	27097595	1	388	ENSDART00000150317	Embryonic heart-enriched
TCONS_00068704	chr25	37176375	37181318	2	262	novel	Embryonic heart-enriched
TCONS_00068766	chr25	38251104	38257120	2	3077	ENSDART00000154227	Embryonic heart-enriched
TCONS_00069294	chr3	5151024	5151796	2	704	novel	Embryonic heart-enriched
TCONS_00069348	chr3	7182244	7183510	1	1266	ENSDART00000104917	Embryonic heart-enriched
TCONS_00069404	chr3	8520750	8533119	2	765	ENSDART00000155851	Embryonic heart-enriched
TCONS_00069509	chr3	13098626	13109477	1	10851	lnc1_dhps_1	Embryonic heart-enriched
TCONS_00069510	chr3	13104050	13109472	2	4678	novel	Embryonic heart-enriched
TCONS_00070059	chr3	25748664	25750473	2	1510	novel	Embryonic heart-enriched
TCONS_00070135	chr3	27046784	27050353	4	2278	ENSDART00000157382	Embryonic heart-enriched
TCONS_00070245	chr3	30845519	30845991	2	213	ENSDART00000153958	Embryonic heart-enriched
TCONS_00070246	chr3	30845519	30846221	3	228	ENSDART00000154331	Embryonic heart-enriched
TCONS_00070562	chr3	36578566	36580293	4	600	ENSDART00000111445	Embryonic heart-enriched
TCONS_00070563	chr3	36579937	36580628	2	560	ENSDART00000151441	Embryonic heart-enriched
TCONS_00070843	chr3	47016368	47036626	2	650	ENSDART00000154375	Embryonic heart-enriched
TCONS_00070898	chr3	48583754	48587714	2	2257	ENSDART00000155505	Embryonic heart-enriched
TCONS_00071072	chr3	56347226	56348548	2	777	ENSDART00000154650	Embryonic heart-enriched
TCONS_00071085	chr3	56765015	56772177	2	6769	novel	Embryonic heart-enriched
TCONS_00071086	chr3	56765015	56772177	2	6321	novel	Embryonic heart-enriched
TCONS_00071133	chr3	57766507	57774041	3	1496	edal64_1	Embryonic heart-enriched
TCONS_00071184	chr3	59338568	59339153	1	585	ENSDART00000154087	Embryonic heart-enriched
TCONS_00071570	chr3	5714796	5716344	2	610	novel	Embryonic heart-enriched
TCONS_00071636	chr3	7635737	7652775	2	361	novel	Embryonic heart-enriched
TCONS_00071685	chr3	8882547	8883350	2	353	ENSDART00000154630	Embryonic heart-enriched
TCONS_00071712	chr3	9968613	9980698	2	2574	novel	Embryonic heart-enriched
TCONS_00071932	chr3	15684858	15688217	2	656	ENSDART00000157315	Embryonic heart-enriched
TCONS_00072516	chr3	30173196	30174321	2	881	ENSDART00000156117	Embryonic heart-enriched
TCONS_00072614	chr3	31345434	31346332	2	571	novel	Embryonic heart-enriched
TCONS_00073126	chr3	40392643	40399935	2	1074	ENSDART00000154236	Embryonic heart-enriched
TCONS_00073185	chr3	42207491	42210795	2	749	ENSDART00000155738	Embryonic heart-enriched
TCONS_00073199	chr3	42854334	42898850	2	1878	ENSDART00000155441	Embryonic heart-enriched
TCONS_00073364	chr3	51312534	51345709	3	573	ENSDART00000155143	Embryonic heart-enriched
TCONS_00073774	chr3	3696089	3696315	1	226	lnc1_zgc:171446_1	Embryonic heart-enriched
TCONS_00073910	chr3	26674148	26675088	1	940	zgc:153240pa_1	Embryonic heart-enriched
TCONS_00074189	chr4	1544035	1545215	1	1180	ENSDART00000153556	Embryonic heart-enriched
TCONS_00074291	chr4	4812125	4813270	2	235	novel	Embryonic heart-enriched
TCONS_00074293	chr4	4837140	4839785	2	1673	ENSDART00000155411	Embryonic heart-enriched
TCONS_00074608	chr4	10832784	10836764	4	764	ENSDART00000150747	Embryonic heart-enriched
TCONS_00074650	chr4	12044048	12044750	2	609	novel	Embryonic heart-enriched
TCONS_00074655	chr4	12073203	12077849	4	700	ENSDART00000150693	Embryonic heart-enriched
TCONS_00075276	chr4	30283850	30289745	4	795	novel	Embryonic heart-enriched
TCONS_00075494	chr4	37158440	37160884	3	938	ENSDART00000150243	Embryonic heart-enriched
TCONS_00075626	chr4	40743196	40743887	2	552	ENSDART00000150258	Embryonic heart-enriched
TCONS_00075628	chr4	40836242	40836930	2	549	ENSDART00000138175	Embryonic heart-enriched
TCONS_00075640	chr4	41190591	41190963	2	271	ENSDART00000139011	Embryonic heart-enriched
TCONS_00075763	chr4	44476616	44486045	3	2465	ENSDART00000150463	Embryonic heart-enriched
TCONS_00075785	chr4	45083867	45086092	2	413	novel	Embryonic heart-enriched
TCONS_00075790	chr4	45204254	45206439	2	1706	ENSDART00000155704	Embryonic heart-enriched
TCONS_00075811	chr4	46023124	46023571	2	311	ENSDART00000142412	Embryonic heart-enriched
TCONS_00075898	chr4	46968042	46969836	2	1668	ENSDART00000155828	Embryonic heart-enriched
TCONS_00075966	chr4	47765533	47770231	12	2225	ENSDART00000142800	Embryonic heart-enriched
TCONS_00075970	chr4	47833445	47834005	3	333	ENSDART00000150241	Embryonic heart-enriched
TCONS_00075971	chr4	47842520	47844786	3	656	ENSDART00000150267	Embryonic heart-enriched
TCONS_00076115	chr4	50807472	50809813	5	944	ENSDART00000139338	Embryonic heart-enriched
TCONS_00076119	chr4	50884676	50884961	2	194	ENSDART00000150663	Embryonic heart-enriched
TCONS_00076150	chr4	51293580	51295977	3	528	ENSDART00000150465	Embryonic heart-enriched
TCONS_00076244	chr4	53050191	53055247	5	1084	ENSDART00000150817	Embryonic heart-enriched
TCONS_00076327	chr4	55776898	55780014	4	821	ENSDART00000136118	Embryonic heart-enriched
TCONS_00076638	chr4	62082934	62084132	2	1132	novel	Embryonic heart-enriched
TCONS_00076778	chr4	2256674	2258144	2	1034	novel	Embryonic heart-enriched
TCONS_00076849	chr4	3805006	3805634	2	471	ENSDART00000132359	Embryonic heart-enriched
TCONS_00076856	chr4	4086212	4101289	3	419	novel	Embryonic heart-enriched
TCONS_00076987	chr4	6720747	6723327	2	406	novel	Embryonic heart-enriched
TCONS_00077140	chr4	9836620	9850020	2	385	ENSDART00000155570	Embryonic heart-enriched
TCONS_00077141	chr4	9838103	9839788	3	330	ENSDART00000147647	Embryonic heart-enriched
TCONS_00077142	chr4	9848338	9853716	4	385	ENSDART00000144656	Embryonic heart-enriched
TCONS_00077143	chr4	9851973	9853656	3	329	ENSDART00000137401	Embryonic heart-enriched
TCONS_00077201	chr4	10675241	10701760	4	837	ENSDART00000150651	Embryonic heart-enriched
TCONS_00077262	chr4	11865554	11870784	2	909	novel	Embryonic heart-enriched
TCONS_00077267	chr4	11938679	11939392	2	595	novel	Embryonic heart-enriched
TCONS_00077337	chr4	13214777	13217012	3	1235	novel	Embryonic heart-enriched
TCONS_00077405	chr4	14200630	14205182	6	1082	ENSDART00000142990	Embryonic heart-enriched
TCONS_00077613	chr4	18020665	18022185	2	1293	ENSDART00000144814	Embryonic heart-enriched
TCONS_00077887	chr4	27933206	27940131	6	2682	novel	Embryonic heart-enriched
TCONS_00077902	chr4	28447307	28450190	2	1093	ENSDART00000154127	Embryonic heart-enriched
TCONS_00078054	chr4	31578363	31579336	2	440	novel	Embryonic heart-enriched
TCONS_00078343	chr4	37160051	37170373	3	855	ENSDART00000150723	Embryonic heart-enriched
TCONS_00078374	chr4	37641567	37645754	2	755	ENSDART00000150787	Embryonic heart-enriched
TCONS_00078457	chr4	38737601	38749072	3	3060	novel	Embryonic heart-enriched
TCONS_00078870	chr4	47846218	47849127	3	584	ENSDART00000150360	Embryonic heart-enriched
TCONS_00078880	chr4	48135553	48138022	2	1217	ENSDART00000150718	Embryonic heart-enriched
TCONS_00079130	chr4	53795266	53799794	2	352	novel	Embryonic heart-enriched
TCONS_00079184	chr4	55500622	55503289	4	1060	ENSDART00000141640	Embryonic heart-enriched
TCONS_00079197	chr4	55928066	55930295	3	528	ENSDART00000150699	Embryonic heart-enriched
TCONS_00079385	chr4	58941545	58946298	2	768	edal62_1	Embryonic heart-enriched
TCONS_00079465	chr4	61239878	61241762	1	1884	ENSDART00000154142	Embryonic heart-enriched
TCONS_00079532	chr4	2188	4363	1	2175	lnc_msgn1_1	Embryonic heart-enriched
TCONS_00079692	chr4	21275938	21278516	1	2578	guca1apa2_1	Embryonic heart-enriched
TCONS_00080040	chr5	5147141	5156410	2	8538	novel	Embryonic heart-enriched
TCONS_00080067	chr5	7182773	7186360	2	1561	novel	Embryonic heart-enriched
TCONS_00080177	chr5	11122775	11124833	2	1390	novel	Embryonic heart-enriched
TCONS_00080493	chr5	24207914	24210325	5	1200	novel	Embryonic heart-enriched
TCONS_00080763	chr5	29926997	29930762	2	563	ENSDART00000156605	Embryonic heart-enriched
TCONS_00080844	chr5	31566026	31592993	2	4072	novel	Embryonic heart-enriched
TCONS_00081488	chr5	45990715	45993621	3	1917	ENSDART00000144706	Embryonic heart-enriched
TCONS_00082026	chr5	65643722	65646700	2	2687	novel	Embryonic heart-enriched
TCONS_00082083	chr5	67008056	67009331	1	1275	ENSDART00000153730	Embryonic heart-enriched
TCONS_00082236	chr5	72043356	72044375	2	712	ENSDART00000153691	Embryonic heart-enriched
TCONS_00082427	chr5	1233657	1234162	2	338	novel	Embryonic heart-enriched
TCONS_00082439	chr5	1399648	1405003	2	2336	lnc_rnf185_1	Embryonic heart-enriched
TCONS_00082484	chr5	2107092	2108816	2	699	ENSDART00000145781	Embryonic heart-enriched
TCONS_00082710	chr5	11123143	11124857	2	317	novel	Embryonic heart-enriched
TCONS_00082720	chr5	11948960	11951018	2	500	novel	Embryonic heart-enriched
TCONS_00082841	chr5	17011585	17013992	2	1762	novel	Embryonic heart-enriched
TCONS_00082971	chr5	21745315	21746865	2	1351	ENSDART00000148146	Embryonic heart-enriched
TCONS_00083351	chr5	27745336	27753912	2	3142	ENSDART00000137376	Embryonic heart-enriched
TCONS_00083423	chr5	30193962	30194668	1	706	ENSDART00000154495	Embryonic heart-enriched
TCONS_00084093	chr5	43889710	43891099	2	1125	ENSDART00000137692	Embryonic heart-enriched
TCONS_00084311	chr5	47938311	47938836	1	525	ENSDART00000156577	Embryonic heart-enriched
TCONS_00084325	chr5	49892945	49955486	4	711	ENSDART00000144252	Embryonic heart-enriched
TCONS_00084351	chr5	51517028	51525886	3	1946	ENSDART00000140464	Embryonic heart-enriched
TCONS_00084358	chr5	52042620	52057390	2	543	novel	Embryonic heart-enriched
TCONS_00084590	chr5	58679944	58683580	2	3387	novel	Embryonic heart-enriched
TCONS_00084629	chr5	59509002	59534000	9	6293	edal86_1	Embryonic heart-enriched
TCONS_00085046	chr5	71795218	71802391	2	6506	ENSDART00000157124	Embryonic heart-enriched
TCONS_00085072	chr5	72079673	72084386	2	3535	novel	Embryonic heart-enriched
TCONS_00085202	chr5	75380988	75385811	2	3127	novel	Embryonic heart-enriched
TCONS_00085213	chr5	806971	808096	1	1125	lnc1_thap1_1	Embryonic heart-enriched
TCONS_00085215	chr5	1249621	1249735	1	114	mstx3_1	Embryonic heart-enriched
TCONS_00085519	chr5	25751463	25752841	1	1378	tp53pa7_1	Embryonic heart-enriched
TCONS_00085647	chr5	57923917	57924767	1	850	tbx2aoa2_1	Embryonic heart-enriched
TCONS_00085656	chr5	59882711	59883852	1	1141	zgc:92594pa1_1	Embryonic heart-enriched
TCONS_00085664	chr5	61774163	61775194	1	1031	edal87_1	Embryonic heart-enriched
TCONS_00085819	chr6	162290	163151	2	461	novel	Embryonic heart-enriched
TCONS_00085852	chr6	781094	782467	2	450	novel	Embryonic heart-enriched
TCONS_00085892	chr6	1737793	1740112	2	1222	novel	Embryonic heart-enriched
TCONS_00085939	chr6	2552827	2600548	2	236	novel	Embryonic heart-enriched
TCONS_00086001	chr6	3871451	3874591	4	1529	ENSDART00000154867	Embryonic heart-enriched
TCONS_00086037	chr6	6459107	6462028	2	2903	novel	Embryonic heart-enriched
TCONS_00086595	chr6	22210487	22213465	4	1481	ENSDART00000155517	Embryonic heart-enriched
TCONS_00086599	chr6	22211257	22212961	3	408	ENSDART00000155495	Embryonic heart-enriched
TCONS_00086702	chr6	25526810	25551593	2	445	ENSDART00000156456	Embryonic heart-enriched
TCONS_00086833	chr6	29535412	29541537	4	792	ENSDART00000154692	Embryonic heart-enriched
TCONS_00086836	chr6	29560314	29562041	2	846	ENSDART00000154942	Embryonic heart-enriched
TCONS_00087207	chr6	41692349	41694730	2	2306	novel	Embryonic heart-enriched
TCONS_00087288	chr6	46246978	46257711	4	1488	ENSDART00000154817	Embryonic heart-enriched
TCONS_00087456	chr6	52301251	52306190	2	3807	ENSDART00000151612	Embryonic heart-enriched
TCONS_00087875	chr6	6293209	6303130	2	584	ENSDART00000156484	Embryonic heart-enriched
TCONS_00087889	chr6	6882398	6884742	2	2122	novel	Embryonic heart-enriched
TCONS_00087895	chr6	6912108	6914161	1	2053	ENSDART00000151386	Embryonic heart-enriched
TCONS_00088129	chr6	10988060	10988556	1	496	ENSDART00000151312	Embryonic heart-enriched
TCONS_00088398	chr6	19386445	19389533	2	898	ENSDART00000151360	Embryonic heart-enriched
TCONS_00088707	chr6	30761699	30839425	3	901	ENSDART00000153592	Embryonic heart-enriched
TCONS_00089560	chr6	57580487	57581238	1	751	ENSDART00000157096	Embryonic heart-enriched
TCONS_00089969	chr7	1560504	1562294	2	321	novel	Embryonic heart-enriched
TCONS_00090172	chr7	5363876	5367352	2	350	novel	Embryonic heart-enriched
TCONS_00090292	chr7	8506300	8507737	2	1261	novel	Embryonic heart-enriched
TCONS_00090522	chr7	18750755	18754170	2	1863	novel	Embryonic heart-enriched
TCONS_00090706	chr7	23027818	23042798	3	2410	edal67_1	Embryonic heart-enriched
TCONS_00091387	chr7	40821138	40831379	1	10241	tnnt3bpa_1	Embryonic heart-enriched
TCONS_00091684	chr7	53280709	53281499	2	467	novel	Embryonic heart-enriched
TCONS_00091991	chr7	69296318	69298627	2	1983	ENSDART00000154284	Embryonic heart-enriched
TCONS_00092013	chr7	69801230	69801994	1	764	ENSDART00000155225	Embryonic heart-enriched
TCONS_00092179	chr7	76632790	76658358	3	4907	lnc_btr12_1	Embryonic heart-enriched
TCONS_00092282	chr7	2775842	2779005	2	642	novel	Embryonic heart-enriched
TCONS_00092582	chr7	14202798	14208196	2	2323	polr2lpa_1	Embryonic heart-enriched
TCONS_00092601	chr7	15231404	15251817	2	628	novel	Embryonic heart-enriched
TCONS_00092698	chr7	18706579	18707688	2	1034	novel	Embryonic heart-enriched
TCONS_00092822	chr7	21758274	21768397	4	2531	edal66_1	Embryonic heart-enriched
TCONS_00092858	chr7	23796990	23800148	3	1548	edal91_1	Embryonic heart-enriched
TCONS_00093620	chr7	45214696	45219424	2	233	novel	Embryonic heart-enriched
TCONS_00094121	chr7	68245262	68247020	2	1335	ENSDART00000156683	Embryonic heart-enriched
TCONS_00094153	chr7	69784126	69785865	2	894	ENSDART00000154839	Embryonic heart-enriched
TCONS_00094303	chr7	75198529	75200412	2	1380	novel	Embryonic heart-enriched
TCONS_00094311	chr7	75492039	75494839	2	2523	lnc2_ywhae2_1	Embryonic heart-enriched
TCONS_00094330	chr7	76286461	76287127	2	579	novel	Embryonic heart-enriched
TCONS_00094379	chr7	4350629	4353282	1	2653	lnc3_zgc:55733_1	Embryonic heart-enriched
TCONS_00094461	chr7	19035190	19035834	1	644	lnc_ecsit_1	Embryonic heart-enriched
TCONS_00094606	chr7	37156225	37158359	1	2134	ledal8_1	Embryonic heart-enriched
TCONS_00094792	chr7	69215488	69221292	1	5804	lnc1_znf143a_1	Embryonic heart-enriched
TCONS_00095200	chr8	9482555	9487287	2	2035	ENSDART00000145970	Embryonic heart-enriched
TCONS_00095710	chr8	23237699	23239399	5	473	novel	Embryonic heart-enriched
TCONS_00095930	chr8	26586814	26605210	4	7854	ENSDART00000156340	Embryonic heart-enriched
TCONS_00096087	chr8	29477805	29489496	5	1846	lnc2_mc3r_1	Embryonic heart-enriched
TCONS_00096387	chr8	42695530	42717726	5	3851	lnc_gck_1	Embryonic heart-enriched
TCONS_00096487	chr8	46196730	46202313	2	2190	ENSDART00000153570	Embryonic heart-enriched
TCONS_00096531	chr8	46502022	46504357	3	597	ENSDART00000138269	Embryonic heart-enriched
TCONS_00097054	chr8	5411178	5411758	1	580	ENSDART00000155848	Embryonic heart-enriched
TCONS_00097146	chr8	8236094	8253381	6	1357	ENSDART00000148644	Embryonic heart-enriched
TCONS_00097468	chr8	17129072	17132842	14	799	ENSDART00000156268	Embryonic heart-enriched
TCONS_00097990	chr8	27073117	27082739	5	2175	ENSDART00000133466	Embryonic heart-enriched
TCONS_00098084	chr8	30429536	30483965	3	1852	ENSDART00000154459	Embryonic heart-enriched
TCONS_00098534	chr8	46793842	46798012	2	3869	novel	Embryonic heart-enriched
TCONS_00098671	chr8	50732229	50737775	7	660	novel	Embryonic heart-enriched
TCONS_00098751	chr8	52262773	52263199	2	248	novel	Embryonic heart-enriched
TCONS_00098901	chr8	55634922	55637404	2	247	novel	Embryonic heart-enriched
TCONS_00099083	chr8	27069332	27070155	1	823	wdr6pa_1	Embryonic heart-enriched
TCONS_00099397	chr9	3033635	3035823	2	435	ENSDART00000140693	Embryonic heart-enriched
TCONS_00099833	chr9	20207640	20209278	2	1086	si:dkey-281i8.1pa_1	Embryonic heart-enriched
TCONS_00100972	chr9	53006400	53047349	2	866	novel	Embryonic heart-enriched
TCONS_00101191	chr9	1631951	1639091	2	2441	ENSDART00000157013	Embryonic heart-enriched
TCONS_00101234	chr9	2552140	2552578	2	426	novel	Embryonic heart-enriched
TCONS_00101237	chr9	2584442	2587996	2	2223	edal39_1	Embryonic heart-enriched
TCONS_00101671	chr9	19526766	19529744	4	970	ENSDART00000136377	Embryonic heart-enriched
TCONS_00101720	chr9	20479207	20483099	2	2854	novel	Embryonic heart-enriched
TCONS_00102749	chr9	47317910	47477066	3	788	novel	Embryonic heart-enriched
TCONS_00102795	chr9	49797744	49798046	2	144	ENSDART00000142615	Embryonic heart-enriched
TCONS_00102814	chr9	51122394	51128582	2	366	novel	Embryonic heart-enriched
TCONS_00102816	chr9	51293106	51299046	2	648	novel	Embryonic heart-enriched
TCONS_00102818	chr9	51502856	51509333	2	5511	novel	Embryonic heart-enriched
TCONS_00102928	chr9	57541942	57547817	2	5757	novel	Embryonic heart-enriched
TCONS_00102974	chr9	369986	370899	1	913	zgc:158316pa_1	Embryonic heart-enriched
TCONS_00103161	chr9	40872612	40874211	1	1599	mstx21_1	Embryonic heart-enriched

## Sheet: Adult Heart
ID	chr	start	end	exon number	length	annotation	Note
TCONS_00000002	Zv9_NA101	411	17576	3	442	novel	Adult heart-enriched
TCONS_00000010	Zv9_NA107	51736	53637	2	1609	novel	Adult heart-enriched
TCONS_00000078	Zv9_NA149	81	6983	2	3511	novel	Adult heart-enriched
TCONS_00000106	Zv9_NA165	14	591	2	390	novel	Adult heart-enriched
TCONS_00000125	Zv9_NA178	738	32451	4	2499	novel	Adult heart-enriched
TCONS_00000127	Zv9_NA178	41223	44559	3	1826	novel	Adult heart-enriched
TCONS_00000205	Zv9_NA238	7033	7658	2	504	novel	Adult heart-enriched
TCONS_00000255	Zv9_NA266	14580	18599	2	755	novel	Adult heart-enriched
TCONS_00000263	Zv9_NA276	13603	14741	2	876	novel	Adult heart-enriched
TCONS_00000394	Zv9_NA355	76748	79672	3	2256	novel	Adult heart-enriched
TCONS_00000426	Zv9_NA382	1218	25490	3	604	novel	Adult heart-enriched
TCONS_00000540	Zv9_NA427	23950	26227	3	387	novel	Adult heart-enriched
TCONS_00000585	Zv9_NA462	247	2018	4	1545	novel	Adult heart-enriched
TCONS_00000586	Zv9_NA462	368	1428	3	933	novel	Adult heart-enriched
TCONS_00000720	Zv9_NA545	68507	155644	4	667	novel	Adult heart-enriched
TCONS_00000777	Zv9_NA563	1975	6133	2	4008	novel	Adult heart-enriched
TCONS_00000867	Zv9_NA631	13143	15186	3	324	novel	Adult heart-enriched
TCONS_00000869	Zv9_NA631	13143	15191	3	255	novel	Adult heart-enriched
TCONS_00000890	Zv9_NA650	29263	29899	2	542	novel	Adult heart-enriched
TCONS_00000891	Zv9_NA650	30002	35652	2	5326	novel	Adult heart-enriched
TCONS_00000919	Zv9_NA662	8360	9846	2	970	novel	Adult heart-enriched
TCONS_00000925	Zv9_NA672	232323	240729	2	439	novel	Adult heart-enriched
TCONS_00001001	Zv9_NA698	55039	59858	2	2877	novel	Adult heart-enriched
TCONS_00001031	Zv9_NA718	6629	10108	2	2040	novel	Adult heart-enriched
TCONS_00001209	Zv9_NA832	2	3472	2	3305	novel	Adult heart-enriched
TCONS_00001228	Zv9_NA85	474	3855	2	3240	novel	Adult heart-enriched
TCONS_00001428	Zv9_NA918	7	8363	2	8132	novel	Adult heart-enriched
TCONS_00001430	Zv9_NA918	7	8363	2	8191	novel	Adult heart-enriched
TCONS_00001431	Zv9_NA918	7	8380	2	8180	novel	Adult heart-enriched
TCONS_00001494	Zv9_NA934	7	595	2	488	novel	Adult heart-enriched
TCONS_00001508	Zv9_NA947	160803	163672	2	986	novel	Adult heart-enriched
TCONS_00001526	Zv9_NA95	25077	28825	2	1454	novel	Adult heart-enriched
TCONS_00001589	Zv9_NA985	4544	5417	2	472	novel	Adult heart-enriched
TCONS_00001777	Zv9_scaffold3462	136672	147307	3	1131	novel	Adult heart-enriched
TCONS_00001971	Zv9_scaffold3482	6202	7509	2	1133	novel	Adult heart-enriched
TCONS_00002242	Zv9_scaffold3518	20909	26494	3	337	novel	Adult heart-enriched
TCONS_00002243	Zv9_scaffold3518	25691	26494	2	592	novel	Adult heart-enriched
TCONS_00002245	Zv9_scaffold3518	225195	228866	2	3402	novel	Adult heart-enriched
TCONS_00002344	Zv9_scaffold3524	46786	74468	4	7088	novel	Adult heart-enriched
TCONS_00002345	Zv9_scaffold3524	46786	74468	4	7029	novel	Adult heart-enriched
TCONS_00002370	Zv9_scaffold3530	424753	425357	2	599	novel	Adult heart-enriched
TCONS_00002486	Zv9_scaffold3534	74361	76869	2	825	novel	Adult heart-enriched
TCONS_00002487	Zv9_scaffold3534	74363	106282	2	951	novel	Adult heart-enriched
TCONS_00002505	Zv9_scaffold3536	51241	56251	3	1279	novel	Adult heart-enriched
TCONS_00002555	Zv9_scaffold3539	67437	103225	3	611	novel	Adult heart-enriched
TCONS_00002556	Zv9_scaffold3539	98580	103225	4	925	novel	Adult heart-enriched
TCONS_00002557	Zv9_scaffold3539	111988	127637	2	1302	novel	Adult heart-enriched
TCONS_00002558	Zv9_scaffold3539	111988	127637	3	1423	novel	Adult heart-enriched
TCONS_00002564	Zv9_scaffold3540	84464	87791	2	793	novel	Adult heart-enriched
TCONS_00002575	Zv9_scaffold3540	92380	101180	2	1659	novel	Adult heart-enriched
TCONS_00002633	Zv9_scaffold3545	149089	150370	3	466	novel	Adult heart-enriched
TCONS_00002635	Zv9_scaffold3545	151764	153546	2	691	novel	Adult heart-enriched
TCONS_00002649	Zv9_scaffold3546	143021	147366	2	4068	novel	Adult heart-enriched
TCONS_00002726	Zv9_scaffold3559	15626	19165	2	504	novel	Adult heart-enriched
TCONS_00002734	Zv9_scaffold3561	72956	74900	2	279	novel	Adult heart-enriched
TCONS_00002820	chr1	213522	216649	2	2720	novel	Adult heart-enriched
TCONS_00002936	chr1	1317208	1318719	3	1277	novel	Adult heart-enriched
TCONS_00003018	chr1	3330880	3343956	2	504	ENSDART00000152228	Adult heart-enriched
TCONS_00003136	chr1	6993873	6996630	6	617	ENSDART00000134021	Adult heart-enriched
TCONS_00003145	chr1	6993889	6996637	6	605	ENSDART00000141343	Adult heart-enriched
TCONS_00003520	chr1	20085138	20088656	2	3256	novel	Adult heart-enriched
TCONS_00003739	chr1	28375093	28376361	3	517	ENSDART00000142382	Adult heart-enriched
TCONS_00003814	chr1	30973210	30974944	6	846	ENSDART00000149401	Adult heart-enriched
TCONS_00004050	chr1	38747753	38750149	2	1392	novel	Adult heart-enriched
TCONS_00004367	chr1	46536194	46570412	2	449	novel	Adult heart-enriched
TCONS_00004763	chr1	56015788	56016938	2	618	ENSDART00000152356	Adult heart-enriched
TCONS_00004898	chr1	58613858	58617962	4	2521	ENSDART00000141092	Adult heart-enriched
TCONS_00004996	chr1	59486166	59486718	2	222	novel	Adult heart-enriched
TCONS_00005359	chr1	8049704	8054047	4	1852	ENSDART00000133496	Adult heart-enriched
TCONS_00005687	chr1	16627133	16629233	2	355	novel	Adult heart-enriched
TCONS_00006133	chr1	29426875	29428514	1	1639	ENSDART00000152252	Adult heart-enriched
TCONS_00006156	chr1	29885834	29897118	2	1110	ENSDART00000121591	Adult heart-enriched
TCONS_00006159	chr1	29975592	29979398	2	831	ENSDART00000139807	Adult heart-enriched
TCONS_00006328	chr1	38592420	38599813	2	1627	novel	Adult heart-enriched
TCONS_00006692	chr1	47622716	47632448	7	1808	ENSDART00000150683	Adult heart-enriched
TCONS_00006784	chr1	51525323	51528026	2	2231	novel	Adult heart-enriched
TCONS_00006785	chr1	51525323	51528026	2	2342	novel	Adult heart-enriched
TCONS_00007309	chr1	60302410	60303385	3	733	parnpa_1	Adult heart-enriched
TCONS_00007318	chr1	1022220	1022648	1	428	gartpa_1	Adult heart-enriched
TCONS_00007801	chr10	4917864	4922140	2	3451	novel	Adult heart-enriched
TCONS_00007803	chr10	4966132	4966672	2	268	ENSDART00000134679	Adult heart-enriched
TCONS_00007831	chr10	5412909	5414387	1	1478	ENSDART00000154208	Adult heart-enriched
TCONS_00007943	chr10	8386986	8396275	1	9289	ENSDART00000156010	Adult heart-enriched
TCONS_00008019	chr10	9789124	9800328	2	11096	novel	Adult heart-enriched
TCONS_00008478	chr10	23300889	23302777	2	1465	novel	Adult heart-enriched
TCONS_00008991	chr10	39485718	39489267	2	3324	novel	Adult heart-enriched
TCONS_00008993	chr10	39611070	39611999	2	666	novel	Adult heart-enriched
TCONS_00009015	chr10	40425286	40428910	6	1521	lnc_rps25_1	Adult heart-enriched
TCONS_00009020	chr10	40557417	40560624	2	249	novel	Adult heart-enriched
TCONS_00009311	chr10	1734814	1745093	3	5624	ENSDART00000137620	Adult heart-enriched
TCONS_00009370	chr10	4110059	4112128	2	1337	novel	Adult heart-enriched
TCONS_00009472	chr10	6534676	6538961	2	375	novel	Adult heart-enriched
TCONS_00009921	chr10	22684323	22688521	4	735	lnc_nlgn2a_1	Adult heart-enriched
TCONS_00010130	chr10	28914169	28934204	3	2037	novel	Adult heart-enriched
TCONS_00010417	chr10	37711788	37713762	3	471	novel	Adult heart-enriched
TCONS_00010761	chr10	45562516	45567273	3	421	novel	Adult heart-enriched
TCONS_00010762	chr10	45563445	45567273	2	681	novel	Adult heart-enriched
TCONS_00010818	chr10	46493358	46500125	5	3654	novel	Adult heart-enriched
TCONS_00010962	chr10	20529903	20530266	1	363	loxl2apa_1	Adult heart-enriched
TCONS_00011059	chr11	488418	490851	2	324	ENSDART00000156009	Adult heart-enriched
TCONS_00011137	chr11	2286390	2293401	4	863	novel	Adult heart-enriched
TCONS_00011155	chr11	2593977	2594856	2	500	ENSDART00000155731	Adult heart-enriched
TCONS_00011189	chr11	2954975	2961395	2	5833	novel	Adult heart-enriched
TCONS_00011190	chr11	2954975	2961395	2	5452	novel	Adult heart-enriched
TCONS_00011260	chr11	6083229	6084999	2	1654	novel	Adult heart-enriched
TCONS_00011307	chr11	7020083	7026351	2	4790	novel	Adult heart-enriched
TCONS_00011674	chr11	24413694	24415108	2	804	novel	Adult heart-enriched
TCONS_00011691	chr11	24965377	24974438	2	735	novel	Adult heart-enriched
TCONS_00011910	chr11	29323046	29324047	2	852	novel	Adult heart-enriched
TCONS_00011911	chr11	29323163	29324047	2	364	novel	Adult heart-enriched
TCONS_00012135	chr11	40573838	40603249	3	1498	novel	Adult heart-enriched
TCONS_00012136	chr11	40576310	40603249	2	1035	novel	Adult heart-enriched
TCONS_00012158	chr11	41907476	41909471	2	1858	novel	Adult heart-enriched
TCONS_00012260	chr11	45686116	45686786	2	566	novel	Adult heart-enriched
TCONS_00012264	chr11	45700857	45702340	2	450	zgc:153041ia4_1	Adult heart-enriched
TCONS_00012668	chr11	7383944	7385687	6	589	ENSDART00000155864	Adult heart-enriched
TCONS_00013255	chr11	28469533	28501965	2	536	ENSDART00000157337	Adult heart-enriched
TCONS_00013581	chr11	38588531	38591985	3	419	ENSDART00000156710	Adult heart-enriched
TCONS_00013582	chr11	38588531	38596246	2	696	ENSDART00000156272	Adult heart-enriched
TCONS_00013592	chr11	38767100	38769757	2	591	ENSDART00000153784	Adult heart-enriched
TCONS_00013715	chr11	44112898	44120751	2	3148	novel	Adult heart-enriched
TCONS_00013757	chr11	45596704	45602290	2	629	novel	Adult heart-enriched
TCONS_00013919	chr11	21288199	21289711	1	1512	mstx11_1	Adult heart-enriched
TCONS_00014051	chr12	47247	59867	3	371	novel	Adult heart-enriched
TCONS_00014075	chr12	309985	312122	3	611	ENSDART00000152581	Adult heart-enriched
TCONS_00014119	chr12	1106327	1106897	2	277	novel	Adult heart-enriched
TCONS_00014179	chr12	3348206	3353353	2	4606	novel	Adult heart-enriched
TCONS_00014466	chr12	14665060	14669928	2	4536	novel	Adult heart-enriched
TCONS_00014568	chr12	18784060	18807005	3	786	ENSDART00000152652	Adult heart-enriched
TCONS_00014729	chr12	21845376	21852822	2	2594	ENSDART00000152863	Adult heart-enriched
TCONS_00014804	chr12	24019465	24020476	3	306	ENSDART00000152911	Adult heart-enriched
TCONS_00015048	chr12	30485252	30494311	4	2100	ENSDART00000153298	Adult heart-enriched
TCONS_00015405	chr12	39406677	39407932	2	1166	novel	Adult heart-enriched
TCONS_00015542	chr12	48155131	48161450	2	280	novel	Adult heart-enriched
TCONS_00015655	chr12	418696	420473	2	1434	novel	Adult heart-enriched
TCONS_00015792	chr12	3348206	3353353	2	4605	novel	Adult heart-enriched
TCONS_00016435	chr12	23519827	23576109	5	466	ENSDART00000153012	Adult heart-enriched
TCONS_00016498	chr12	26951349	26952105	2	622	novel	Adult heart-enriched
TCONS_00016569	chr12	29259419	29274918	2	1059	novel	Adult heart-enriched
TCONS_00016920	chr12	39449355	39465173	2	14680	novel	Adult heart-enriched
TCONS_00016938	chr12	43226011	43229196	2	2898	novel	Adult heart-enriched
TCONS_00016939	chr12	43226011	43229196	2	2938	novel	Adult heart-enriched
TCONS_00016983	chr12	45010648	45016880	2	626	novel	Adult heart-enriched
TCONS_00016988	chr12	45384047	45385767	2	1124	novel	Adult heart-enriched
TCONS_00017202	chr12	50611939	50612318	2	365	novel	Adult heart-enriched
TCONS_00017304	chr12	23909868	23915255	1	5387	lnc_capgb_1	Adult heart-enriched
TCONS_00017571	chr13	46183	47363	2	1081	novel	Adult heart-enriched
TCONS_00017587	chr13	166601	169101	2	287	novel	Adult heart-enriched
TCONS_00017588	chr13	166634	169101	2	271	novel	Adult heart-enriched
TCONS_00017643	chr13	731052	733766	3	2508	novel	Adult heart-enriched
TCONS_00017644	chr13	731052	733766	3	2561	novel	Adult heart-enriched
TCONS_00017744	chr13	3548800	3558733	2	7614	novel	Adult heart-enriched
TCONS_00017776	chr13	4319421	4321116	2	353	c1dpa_1	Adult heart-enriched
TCONS_00017790	chr13	5246546	5250650	2	3178	ENSDART00000134506	Adult heart-enriched
TCONS_00018397	chr13	23310197	23314504	3	501	novel	Adult heart-enriched
TCONS_00018590	chr13	28938114	28942845	2	220	novel	Adult heart-enriched
TCONS_00019169	chr13	50809815	50812361	2	2341	novel	Adult heart-enriched
TCONS_00019262	chr13	153095	155295	2	447	novel	Adult heart-enriched
TCONS_00019292	chr13	267377	273250	2	175	lnc_lgi1a_1	Adult heart-enriched
TCONS_00019501	chr13	6324078	6326577	2	2380	novel	Adult heart-enriched
TCONS_00019502	chr13	6324078	6326600	2	2403	novel	Adult heart-enriched
TCONS_00019866	chr13	18911727	18992978	2	911	novel	Adult heart-enriched
TCONS_00019867	chr13	18987954	18992978	2	417	novel	Adult heart-enriched
TCONS_00020182	chr13	29962094	29963473	2	698	novel	Adult heart-enriched
TCONS_00020293	chr13	32297138	32298904	2	1615	novel	Adult heart-enriched
TCONS_00020362	chr13	33484732	33491187	3	4606	ENSDART00000139872	Adult heart-enriched
TCONS_00020512	chr13	36950040	36952870	2	1014	novel	Adult heart-enriched
TCONS_00020886	chr13	49522722	49525622	2	2647	novel	Adult heart-enriched
TCONS_00020973	chr13	51931723	51932885	2	733	novel	Adult heart-enriched
TCONS_00021303	chr14	21316	22477	5	403	lnc2_aurkb_1	Adult heart-enriched
TCONS_00021304	chr14	21393	22477	5	329	lnc3_aurkb_1	Adult heart-enriched
TCONS_00021316	chr14	181467	182363	2	748	novel	Adult heart-enriched
TCONS_00021408	chr14	1782559	1787326	2	4225	novel	Adult heart-enriched
TCONS_00021493	chr14	3114084	3117606	2	373	novel	Adult heart-enriched
TCONS_00021528	chr14	5773425	5774464	2	677	novel	Adult heart-enriched
TCONS_00021931	chr14	22223590	22227196	4	887	novel	Adult heart-enriched
TCONS_00022106	chr14	27644211	27646437	2	434	novel	Adult heart-enriched
TCONS_00022127	chr14	29159591	29178080	2	438	novel	Adult heart-enriched
TCONS_00022247	chr14	33693047	33699880	2	553	sox3pa1_1	Adult heart-enriched
TCONS_00022435	chr14	40176967	40183221	4	1127	lnc3_zgc:171223_1	Adult heart-enriched
TCONS_00022566	chr14	48566254	48573719	2	7259	novel	Adult heart-enriched
TCONS_00022567	chr14	48570202	48573719	2	3472	novel	Adult heart-enriched
TCONS_00022781	chr14	700402	703436	3	752	novel	Adult heart-enriched
TCONS_00022808	chr14	1348701	1350565	2	723	novel	Adult heart-enriched
TCONS_00022820	chr14	1783090	1785959	2	2317	novel	Adult heart-enriched
TCONS_00022824	chr14	2806299	2809705	2	860	novel	Adult heart-enriched
TCONS_00022833	chr14	3549391	3551061	2	1373	novel	Adult heart-enriched
TCONS_00022863	chr14	4844444	4857053	2	1851	novel	Adult heart-enriched
TCONS_00022864	chr14	4876674	5125679	6	484	novel	Adult heart-enriched
TCONS_00022865	chr14	4916160	4918303	2	1137	novel	Adult heart-enriched
TCONS_00022867	chr14	4928338	5038959	2	528	novel	Adult heart-enriched
TCONS_00022871	chr14	4946855	5125664	5	973	novel	Adult heart-enriched
TCONS_00022872	chr14	5038145	5125664	4	810	novel	Adult heart-enriched
TCONS_00022873	chr14	5066212	5125789	3	742	novel	Adult heart-enriched
TCONS_00022936	chr14	7762484	7764082	2	422	novel	Adult heart-enriched
TCONS_00022984	chr14	9744195	9753556	3	5727	lnc_tmem129_1	Adult heart-enriched
TCONS_00023111	chr14	17229008	17270818	3	652	novel	Adult heart-enriched
TCONS_00023525	chr14	33375158	33381000	2	3613	novel	Adult heart-enriched
TCONS_00023920	chr14	48566236	48573747	2	7506	novel	Adult heart-enriched
TCONS_00023933	chr14	49049469	49052370	4	642	LOC100000992oa_1	Adult heart-enriched
TCONS_00024033	chr14	176623	177664	1	1041	lnc_msxe_1	Adult heart-enriched
TCONS_00024436	chr15	295892	304104	2	2926	novel	Adult heart-enriched
TCONS_00024784	chr15	12908388	12912836	3	1736	novel	Adult heart-enriched
TCONS_00025069	chr15	20296391	20365869	4	1621	ENSDART00000154914	Adult heart-enriched
TCONS_00025635	chr15	35718685	35721122	2	2109	ENSDART00000155823	Adult heart-enriched
TCONS_00025700	chr15	38120871	38124878	4	2415	ENSDART00000148329	Adult heart-enriched
TCONS_00025947	chr15	47029888	47032475	2	1217	lnc_zgc:165502_1	Adult heart-enriched
TCONS_00026084	chr15	1710444	1713787	2	3018	novel	Adult heart-enriched
TCONS_00026396	chr15	11896073	11901078	3	774	fkrpoa1_1	Adult heart-enriched
TCONS_00026416	chr15	12944971	12954325	2	2184	novel	Adult heart-enriched
TCONS_00026932	chr15	25066942	25094290	2	518	ENSDART00000156611	Adult heart-enriched
TCONS_00026988	chr15	26705712	26712956	2	772	ENSDART00000155403	Adult heart-enriched
TCONS_00026989	chr15	26706246	26713025	2	627	ENSDART00000155933	Adult heart-enriched
TCONS_00027090	chr15	28944812	28947773	3	710	ENSDART00000155153	Adult heart-enriched
TCONS_00027553	chr15	40606290	40612109	3	763	ENSDART00000155306	Adult heart-enriched
TCONS_00027583	chr15	41344061	41345079	2	774	novel	Adult heart-enriched
TCONS_00027738	chr15	46206178	46211260	3	336	novel	Adult heart-enriched
TCONS_00027743	chr15	46439630	46440503	2	751	novel	Adult heart-enriched
TCONS_00027767	chr15	46805948	46809313	2	1861	ENSDART00000155590	Adult heart-enriched
TCONS_00028063	chr15	47400363	47401096	1	733	ledal3_1	Adult heart-enriched
TCONS_00028123	chr16	1685467	1687533	4	908	novel	Adult heart-enriched
TCONS_00028456	chr16	11988448	11990227	2	978	novel	Adult heart-enriched
TCONS_00028536	chr16	13653644	13655766	2	1784	novel	Adult heart-enriched
TCONS_00028652	chr16	16405421	16405989	1	568	ENSDART00000150571	Adult heart-enriched
TCONS_00028654	chr16	16482749	16483690	2	573	ENSDART00000150515	Adult heart-enriched
TCONS_00028686	chr16	18902010	18907533	2	5464	novel	Adult heart-enriched
TCONS_00028814	chr16	23929854	23936877	3	4982	novel	Adult heart-enriched
TCONS_00028979	chr16	27525314	27533822	5	1319	ENSDART00000154112	Adult heart-enriched
TCONS_00029024	chr16	28745539	28746677	2	658	ENSDART00000148124	Adult heart-enriched
TCONS_00029326	chr16	37020475	37039098	3	779	ENSDART00000131525	Adult heart-enriched
TCONS_00029357	chr16	39163884	39171632	2	316	novel	Adult heart-enriched
TCONS_00029483	chr16	42798018	42819899	3	697	ENSDART00000155421	Adult heart-enriched
TCONS_00029485	chr16	42798097	42819918	4	723	ENSDART00000134732	Adult heart-enriched
TCONS_00029592	chr16	45879597	45883977	2	1238	novel	Adult heart-enriched
TCONS_00029686	chr16	49786242	49794086	4	776	novel	Adult heart-enriched
TCONS_00029743	chr16	53005508	53022606	5	1515	lnc_efhb_1	Adult heart-enriched
TCONS_00029869	chr16	57724407	57724957	2	312	novel	Adult heart-enriched
TCONS_00030176	chr16	9811047	9812594	2	1317	novel	Adult heart-enriched
TCONS_00030248	chr16	11877909	11878573	2	290	novel	Adult heart-enriched
TCONS_00030439	chr16	16481804	16482483	2	339	ENSDART00000150262	Adult heart-enriched
TCONS_00030709	chr16	24064638	24066459	6	1059	novel	Adult heart-enriched
TCONS_00030868	chr16	27579216	27581407	2	1993	ENSDART00000153750	Adult heart-enriched
TCONS_00030949	chr16	28752423	28758194	2	1875	ENSDART00000139663	Adult heart-enriched
TCONS_00031200	chr16	34106223	34113908	6	4878	novel	Adult heart-enriched
TCONS_00031491	chr16	41904321	41908284	3	1407	zgc:77056pa2_1	Adult heart-enriched
TCONS_00031769	chr16	49414874	49457409	4	1055	ENSDART00000132154	Adult heart-enriched
TCONS_00031803	chr16	49973882	49977720	5	372	novel	Adult heart-enriched
TCONS_00031875	chr16	54498890	54501057	2	1620	lnc4_zgc:110372_1	Adult heart-enriched
TCONS_00031877	chr16	54545043	54548924	2	3468	novel	Adult heart-enriched
TCONS_00031895	chr16	55362039	55363198	2	1066	novel	Adult heart-enriched
TCONS_00031954	chr16	57116314	57116964	1	650	ENSDART00000155800	Adult heart-enriched
TCONS_00032699	chr17	11281912	11289503	1	7591	ENSDART00000153602	Adult heart-enriched
TCONS_00033398	chr17	29430689	29432804	2	1697	novel	Adult heart-enriched
TCONS_00033484	chr17	32651947	32653127	2	1033	novel	Adult heart-enriched
TCONS_00033488	chr17	32701983	32702921	2	621	novel	Adult heart-enriched
TCONS_00033585	chr17	37449846	37454332	2	3434	novel	Adult heart-enriched
TCONS_00033690	chr17	43889467	43889759	2	189	lnc_ahsa1l_1	Adult heart-enriched
TCONS_00033863	chr17	49121332	49126804	2	733	ENSDART00000156399	Adult heart-enriched
TCONS_00033864	chr17	49121332	49176355	20	4719	ENSDART00000112675	Adult heart-enriched
TCONS_00034377	chr17	9169605	9171368	2	1381	ENSDART00000153650	Adult heart-enriched
TCONS_00034479	chr17	12252592	12260292	3	341	novel	Adult heart-enriched
TCONS_00035300	chr17	34874017	34972888	4	657	ENSDART00000155680	Adult heart-enriched
TCONS_00035517	chr17	44050390	44057410	4	3729	ENSDART00000156513	Adult heart-enriched
TCONS_00035571	chr17	45652148	45653262	2	704	novel	Adult heart-enriched
TCONS_00035665	chr17	50113861	50120964	2	720	ENSDART00000155690	Adult heart-enriched
TCONS_00035862	chr17	2208441	2211488	1	3047	lnc1_ccbe1_1	Adult heart-enriched
TCONS_00036082	chr18	423337	426947	2	248	novel	Adult heart-enriched
TCONS_00036162	chr18	3562900	3564147	2	1135	novel	Adult heart-enriched
TCONS_00037518	chr18	46767752	46770301	2	1049	novel	Adult heart-enriched
TCONS_00037519	chr18	46767770	46770301	2	1324	novel	Adult heart-enriched
TCONS_00037639	chr18	29532	30241	2	361	novel	Adult heart-enriched
TCONS_00037640	chr18	36679	37336	2	323	novel	Adult heart-enriched
TCONS_00037722	chr18	4041800	4051936	3	606	ENSDART00000140163	Adult heart-enriched
TCONS_00037788	chr18	4814555	4820174	3	1660	novel	Adult heart-enriched
TCONS_00038102	chr18	15917954	15967105	2	306	ENSDART00000154172	Adult heart-enriched
TCONS_00038368	chr18	24773962	24780325	5	565	ENSDART00000133786	Adult heart-enriched
TCONS_00038369	chr18	24773962	24780342	5	579	ENSDART00000148004	Adult heart-enriched
TCONS_00038732	chr18	44662385	44667065	2	496	ENSDART00000153930	Adult heart-enriched
TCONS_00038852	chr18	49678039	49679446	2	1401	novel	Adult heart-enriched
TCONS_00039167	chr18	46337354	46337723	1	369	mstx25_1	Adult heart-enriched
TCONS_00039345	chr19	2400057	2402371	2	1861	novel	Adult heart-enriched
TCONS_00039872	chr19	17081271	17084494	2	672	novel	Adult heart-enriched
TCONS_00039873	chr19	17118438	17122242	6	1882	ENSDART00000137246	Adult heart-enriched
TCONS_00039882	chr19	17985279	17989823	3	3301	ENSDART00000144808	Adult heart-enriched
TCONS_00039913	chr19	18541719	18548514	6	952	ENSDART00000141962	Adult heart-enriched
TCONS_00039915	chr19	18551941	18559857	6	1082	ENSDART00000137192	Adult heart-enriched
TCONS_00040203	chr19	29628228	29643101	2	1865	novel	Adult heart-enriched
TCONS_00040395	chr19	36916961	36918197	1	1236	ENSDART00000155270	Adult heart-enriched
TCONS_00040738	chr19	47031305	47032643	2	1262	novel	Adult heart-enriched
TCONS_00040739	chr19	47058146	47059626	2	1456	novel	Adult heart-enriched
TCONS_00040755	chr19	47939912	47942255	2	391	ENSDART00000134430	Adult heart-enriched
TCONS_00041066	chr19	5585402	5586603	2	1137	novel	Adult heart-enriched
TCONS_00041526	chr19	15459276	15462787	7	491	ENSDART00000151039	Adult heart-enriched
TCONS_00041527	chr19	15459278	15462787	6	410	ENSDART00000148052	Adult heart-enriched
TCONS_00041543	chr19	16541626	16545637	5	1341	ENSDART00000147256	Adult heart-enriched
TCONS_00041593	chr19	17529506	17531962	2	2309	novel	Adult heart-enriched
TCONS_00041688	chr19	19822503	19823125	2	531	ENSDART00000137550	Adult heart-enriched
TCONS_00041900	chr19	24796702	24799645	4	770	novel	Adult heart-enriched
TCONS_00042014	chr19	27949484	27954927	8	1921	ENSDART00000147273	Adult heart-enriched
TCONS_00042018	chr19	27949598	27954927	11	1050	ENSDART00000148063	Adult heart-enriched
TCONS_00042026	chr19	27950873	27954883	7	662	ENSDART00000144661	Adult heart-enriched
TCONS_00042070	chr19	28587988	28589617	2	438	novel	Adult heart-enriched
TCONS_00042440	chr19	42668553	42669113	2	457	ENSDART00000142551	Adult heart-enriched
TCONS_00042499	chr19	44445903	44446967	2	796	ENSDART00000150929	Adult heart-enriched
TCONS_00042662	chr19	48641893	48669157	2	306	ENSDART00000146422	Adult heart-enriched
TCONS_00042665	chr19	48688611	48692297	2	1324	novel	Adult heart-enriched
TCONS_00042736	chr19	50167804	50170344	2	475	novel	Adult heart-enriched
TCONS_00042939	chr19	36911489	36912028	1	539	ndufs5oa_1	Adult heart-enriched
TCONS_00043036	chr2	1546	2689	2	704	ykrt12_1	Adult heart-enriched
TCONS_00043089	chr2	508931	519106	2	597	novel	Adult heart-enriched
TCONS_00043090	chr2	508964	510806	2	639	novel	Adult heart-enriched
TCONS_00043108	chr2	1439647	1441406	2	645	ENSDART00000154030	Adult heart-enriched
TCONS_00043392	chr2	9893144	9893934	2	688	novel	Adult heart-enriched
TCONS_00043462	chr2	12590354	12594895	2	2091	ENSDART00000154321	Adult heart-enriched
TCONS_00043774	chr2	22935060	22937441	3	449	novel	Adult heart-enriched
TCONS_00043937	chr2	24943285	24949387	2	1532	novel	Adult heart-enriched
TCONS_00043938	chr2	24945781	24949387	2	3520	novel	Adult heart-enriched
TCONS_00044231	chr2	31737581	31807894	7	1432	ENSDART00000140776	Adult heart-enriched
TCONS_00044335	chr2	35202766	35224078	2	7340	ENSDART00000142984	Adult heart-enriched
TCONS_00044337	chr2	35209176	35224078	2	7345	ENSDART00000131248	Adult heart-enriched
TCONS_00044339	chr2	35226359	35228829	2	2392	novel	Adult heart-enriched
TCONS_00044367	chr2	35809444	35811875	4	905	novel	Adult heart-enriched
TCONS_00044625	chr2	43659647	43670008	1	10361	itgb1b.2pa_1	Adult heart-enriched
TCONS_00044631	chr2	43708088	43709747	2	862	novel	Adult heart-enriched
TCONS_00044718	chr2	45523455	45524218	2	674	novel	Adult heart-enriched
TCONS_00044836	chr2	48553585	48554682	3	426	novel	Adult heart-enriched
TCONS_00044851	chr2	49059467	49061583	2	598	novel	Adult heart-enriched
TCONS_00044942	chr2	51942805	51943967	3	1013	novel	Adult heart-enriched
TCONS_00045240	chr2	2335095	2351472	2	351	ENSDART00000156951	Adult heart-enriched
TCONS_00045244	chr2	2425440	2426083	2	442	ENSDART00000154926	Adult heart-enriched
TCONS_00045513	chr2	9535333	9536958	4	551	ENSDART00000138231	Adult heart-enriched
TCONS_00045665	chr2	14609339	14610024	2	488	ENSDART00000142576	Adult heart-enriched
TCONS_00046542	chr2	37534668	37536137	2	1147	ENSDART00000153635	Adult heart-enriched
TCONS_00046668	chr2	40375590	40464795	6	1194	ENSDART00000155581	Adult heart-enriched
TCONS_00046873	chr2	45487178	45496251	2	1570	ENSDART00000137523	Adult heart-enriched
TCONS_00046949	chr2	48157341	48171430	2	570	novel	Adult heart-enriched
TCONS_00047214	chr2	57158018	57172209	3	363	novel	Adult heart-enriched
TCONS_00047215	chr2	57158018	57172211	4	483	novel	Adult heart-enriched
TCONS_00047693	chr2	55465750	55466992	1	1242	twsg1apa_1	Adult heart-enriched
TCONS_00048087	chr20	10676559	10677144	2	208	ENSDART00000155888	Adult heart-enriched
TCONS_00048108	chr20	12386394	12390750	2	1849	ENSDART00000152390	Adult heart-enriched
TCONS_00048342	chr20	22252075	22252668	1	593	ENSDART00000152820	Adult heart-enriched
TCONS_00049311	chr20	46615774	46618642	2	1634	novel	Adult heart-enriched
TCONS_00049312	chr20	46616573	46618642	2	1978	novel	Adult heart-enriched
TCONS_00049464	chr20	51727109	51728498	2	1013	ENSDART00000153180	Adult heart-enriched
TCONS_00049734	chr20	1605420	1694893	2	508	ENSDART00000121546	Adult heart-enriched
TCONS_00049754	chr20	2526173	2527594	2	628	ENSDART00000156933	Adult heart-enriched
TCONS_00050021	chr20	10540286	10609899	2	1533	ENSDART00000152821	Adult heart-enriched
TCONS_00050111	chr20	15766122	15766729	2	450	ENSDART00000133085	Adult heart-enriched
TCONS_00050295	chr20	23068855	23070801	5	471	ENSDART00000132008	Adult heart-enriched
TCONS_00050846	chr20	34672107	34675241	4	963	ENSDART00000153205	Adult heart-enriched
TCONS_00050892	chr20	35585264	35588440	4	2281	ENSDART00000143992	Adult heart-enriched
TCONS_00051282	chr20	46329262	46336514	4	1170	ENSDART00000148196	Adult heart-enriched
TCONS_00051299	chr20	46987678	46990924	4	2338	ENSDART00000137116	Adult heart-enriched
TCONS_00051314	chr20	47231598	47234276	1	2678	ENSDART00000153375	Adult heart-enriched
TCONS_00051556	chr20	53947779	53953636	2	5394	novel	Adult heart-enriched
TCONS_00051591	chr20	54503854	54508840	2	4511	novel	Adult heart-enriched
TCONS_00051646	chr20	55449014	55449904	1	890	ENSDART00000151198	Adult heart-enriched
TCONS_00052058	chr21	4101183	4106001	2	276	novel	Adult heart-enriched
TCONS_00052124	chr21	5696873	5704499	2	486	novel	Adult heart-enriched
TCONS_00052125	chr21	5733049	5734113	2	454	novel	Adult heart-enriched
TCONS_00052429	chr21	14047327	14047831	2	467	ENSDART00000151170	Adult heart-enriched
TCONS_00053010	chr21	32065825	32144389	2	1505	novel	Adult heart-enriched
TCONS_00053013	chr21	32362797	32375645	3	827	lnc2_cd74b_1	Adult heart-enriched
TCONS_00053090	chr21	34603928	34608498	2	4293	novel	Adult heart-enriched
TCONS_00053092	chr21	34859416	34861861	4	1250	ENSDART00000145820	Adult heart-enriched
TCONS_00053095	chr21	34860907	34862139	3	503	ENSDART00000135199	Adult heart-enriched
TCONS_00053197	chr21	38720529	38726055	3	1875	novel	Adult heart-enriched
TCONS_00053527	chr21	852210	854451	1	2241	ENSDART00000155544	Adult heart-enriched
TCONS_00053563	chr21	2007939	2018363	2	9535	novel	Adult heart-enriched
TCONS_00053624	chr21	4783344	4790168	3	5290	novel	Adult heart-enriched
TCONS_00054151	chr21	20010752	20019540	2	662	novel	Adult heart-enriched
TCONS_00054335	chr21	24906266	24907368	2	452	novel	Adult heart-enriched
TCONS_00054699	chr21	32192843	32268129	2	1061	lnc1_cd74b_1	Adult heart-enriched
TCONS_00055071	chr21	43627598	43648565	6	1464	tcf7ia_1	Adult heart-enriched
TCONS_00055463	chr22	353315	355000	3	1477	novel	Adult heart-enriched
TCONS_00055942	chr22	3311847	3313438	2	1302	novel	Adult heart-enriched
TCONS_00056039	chr22	6089890	6090839	2	786	ENSDART00000150181	Adult heart-enriched
TCONS_00056156	chr22	8906564	8907409	2	685	novel	Adult heart-enriched
TCONS_00056301	chr22	11010737	11021036	3	960	novel	Adult heart-enriched
TCONS_00056304	chr22	11207661	11208468	3	641	ENSDART00000148845	Adult heart-enriched
TCONS_00056306	chr22	11213140	11214403	4	988	ENSDART00000148963	Adult heart-enriched
TCONS_00056307	chr22	11213141	11214439	3	1100	ENSDART00000125107	Adult heart-enriched
TCONS_00056313	chr22	11362981	11489728	4	673	novel	Adult heart-enriched
TCONS_00057197	chr22	40607492	40613452	3	2495	psmd1pa2_1	Adult heart-enriched
TCONS_00057277	chr22	42049066	42052238	2	584	novel	Adult heart-enriched
TCONS_00057687	chr22	7686704	7689723	2	956	vrkk9_1	Adult heart-enriched
TCONS_00057717	chr22	8178503	8190936	7	1244	lnc1_sc:d217_1	Adult heart-enriched
TCONS_00057722	chr22	8322944	8327855	4	1642	lnc3_sc:d217_1	Adult heart-enriched
TCONS_00057724	chr22	8328034	8331727	3	667	novel	Adult heart-enriched
TCONS_00057910	chr22	11200487	11201249	3	587	ENSDART00000150088	Adult heart-enriched
TCONS_00058434	chr22	23651521	23652097	2	495	novel	Adult heart-enriched
TCONS_00058797	chr22	35072584	35080661	2	564	ENSDART00000148605	Adult heart-enriched
TCONS_00058798	chr22	35083940	35086252	2	795	ENSDART00000149271	Adult heart-enriched
TCONS_00058860	chr22	39427108	39429147	2	1744	novel	Adult heart-enriched
TCONS_00059340	chr23	2615249	2616038	2	295	novel	Adult heart-enriched
TCONS_00059464	chr23	5084664	5091324	2	1296	novel	Adult heart-enriched
TCONS_00059530	chr23	7129937	7175764	3	844	ENSDART00000156369	Adult heart-enriched
TCONS_00059536	chr23	7423734	7429345	3	1622	ENSDART00000138616	Adult heart-enriched
TCONS_00060055	chr23	22075718	22077592	2	442	ENSDART00000156932	Adult heart-enriched
TCONS_00060100	chr23	22984492	23058354	2	314	novel	Adult heart-enriched
TCONS_00060387	chr23	29187205	29198762	3	899	ENSDART00000140291	Adult heart-enriched
TCONS_00060563	chr23	35477902	35514094	4	2308	lnc_fbxo25_1	Adult heart-enriched
TCONS_00060566	chr23	35549218	35549973	2	648	novel	Adult heart-enriched
TCONS_00060615	chr23	36201973	36205955	6	1002	ENSDART00000139170	Adult heart-enriched
TCONS_00060946	chr23	45205116	45218425	6	983	lnc_LOC794400_1	Adult heart-enriched
TCONS_00060976	chr23	45543857	45549900	4	853	ENSDART00000149188	Adult heart-enriched
TCONS_00061016	chr23	46185095	46191996	2	6737	novel	Adult heart-enriched
TCONS_00061018	chr23	46195502	46200479	2	4725	novel	Adult heart-enriched
TCONS_00061019	chr23	46195503	46200479	2	4439	novel	Adult heart-enriched
TCONS_00061032	chr23	267013	269445	1	2432	ENSDART00000155830	Adult heart-enriched
TCONS_00061250	chr23	5591818	5619834	4	931	edal95_1	Adult heart-enriched
TCONS_00061496	chr23	15609576	15738957	3	408	novel	Adult heart-enriched
TCONS_00061758	chr23	20806245	20806734	1	489	ENSDART00000153767	Adult heart-enriched
TCONS_00061788	chr23	21977917	21986565	9	1108	ENSDART00000146572	Adult heart-enriched
TCONS_00061837	chr23	23612124	23649544	2	4487	novel	Adult heart-enriched
TCONS_00061840	chr23	23669623	23681716	2	4615	novel	Adult heart-enriched
TCONS_00061990	chr23	26921638	26966097	2	383	ENSDART00000148212	Adult heart-enriched
TCONS_00062300	chr23	32665795	32673991	2	8094	novel	Adult heart-enriched
TCONS_00062301	chr23	32665795	32675243	3	7236	novel	Adult heart-enriched
TCONS_00062307	chr23	33151673	33158400	2	611	novel	Adult heart-enriched
TCONS_00062371	chr23	35265603	35266237	2	521	novel	Adult heart-enriched
TCONS_00062705	chr23	45147933	45153435	2	383	novel	Adult heart-enriched
TCONS_00062764	chr23	46195503	46200479	2	3893	novel	Adult heart-enriched
TCONS_00062814	chr23	4652064	4652516	1	452	tnnc1aia2_1	Adult heart-enriched
TCONS_00063076	chr23	35514814	35515031	1	217	lnc_fbxo25_1	Adult heart-enriched
TCONS_00063144	chr24	31429	34138	2	2200	novel	Adult heart-enriched
TCONS_00063259	chr24	3248976	3251816	1	2840	ENSDART00000155283	Adult heart-enriched
TCONS_00063447	chr24	10218094	10265609	2	780	ENSDART00000145771	Adult heart-enriched
TCONS_00063883	chr24	27725822	27728561	6	1335	lnc_nceh1b_1	Adult heart-enriched
TCONS_00064017	chr24	33591269	33599009	2	1760	novel	Adult heart-enriched
TCONS_00064158	chr24	38072445	38076776	2	2204	novel	Adult heart-enriched
TCONS_00064273	chr24	40693499	40694365	1	866	ENSDART00000154820	Adult heart-enriched
TCONS_00064400	chr24	43894639	43896194	2	634	lnc1_snx16_1	Adult heart-enriched
TCONS_00064425	chr24	59941	71930	2	292	novel	Adult heart-enriched
TCONS_00064489	chr24	3084192	3088623	3	505	novel	Adult heart-enriched
TCONS_00064501	chr24	3256257	3315306	2	524	ENSDART00000144913	Adult heart-enriched
TCONS_00064518	chr24	3894419	3948426	5	846	novel	Adult heart-enriched
TCONS_00064806	chr24	16588419	16589738	2	1212	novel	Adult heart-enriched
TCONS_00064814	chr24	16618526	16619383	2	731	novel	Adult heart-enriched
TCONS_00064822	chr24	16645181	16650414	2	209	novel	Adult heart-enriched
TCONS_00064870	chr24	17952574	17955471	2	1217	ENSDART00000153858	Adult heart-enriched
TCONS_00064871	chr24	17958064	17963041	2	1662	ENSDART00000156534	Adult heart-enriched
TCONS_00064926	chr24	20669324	20670508	2	913	ENSDART00000150855	Adult heart-enriched
TCONS_00065079	chr24	24671088	24672058	2	711	novel	Adult heart-enriched
TCONS_00065285	chr24	29894608	29897424	2	539	ENSDART00000156591	Adult heart-enriched
TCONS_00065389	chr24	33913487	34278640	9	4268	ENSDART00000126161	Adult heart-enriched
TCONS_00065418	chr24	35413609	35420243	2	6513	novel	Adult heart-enriched
TCONS_00065492	chr24	38192028	38196512	2	219	novel	Adult heart-enriched
TCONS_00065691	chr24	43008240	43012719	2	395	novel	Adult heart-enriched
TCONS_00066072	chr25	2108117	2126170	3	1904	novel	Adult heart-enriched
TCONS_00066073	chr25	2108122	2114418	2	1853	novel	Adult heart-enriched
TCONS_00066076	chr25	2114500	2115478	2	378	novel	Adult heart-enriched
TCONS_00066144	chr25	3444360	3466564	3	1763	novel	Adult heart-enriched
TCONS_00066146	chr25	3457952	3466564	2	2873	novel	Adult heart-enriched
TCONS_00066205	chr25	4945125	4948204	2	498	novel	Adult heart-enriched
TCONS_00066435	chr25	9274306	9279864	2	276	novel	Adult heart-enriched
TCONS_00066500	chr25	11751435	11753189	2	311	novel	Adult heart-enriched
TCONS_00066574	chr25	14053793	14057683	2	1045	lnc_fa2h_1	Adult heart-enriched
TCONS_00066728	chr25	18796641	18802294	3	768	novel	Adult heart-enriched
TCONS_00066754	chr25	19410736	19413918	2	2850	ENSDART00000155972	Adult heart-enriched
TCONS_00066876	chr25	21527813	21590387	3	426	ENSDART00000112844	Adult heart-enriched
TCONS_00067060	chr25	28731118	28734695	2	2434	novel	Adult heart-enriched
TCONS_00067163	chr25	31905779	32031327	4	13525	ENSDART00000154846	Adult heart-enriched
TCONS_00067427	chr25	37753789	37756539	2	2600	novel	Adult heart-enriched
TCONS_00067483	chr25	28580	29575	2	772	novel	Adult heart-enriched
TCONS_00067504	chr25	339729	340435	2	316	novel	Adult heart-enriched
TCONS_00067507	chr25	363134	363804	2	200	novel	Adult heart-enriched
TCONS_00067572	chr25	2067408	2072054	3	931	ENSDART00000154202	Adult heart-enriched
TCONS_00067574	chr25	2099303	2103584	2	3268	novel	Adult heart-enriched
TCONS_00067914	chr25	11719719	11720630	2	813	novel	Adult heart-enriched
TCONS_00068198	chr25	20585896	20586483	2	470	ENSDART00000157349	Adult heart-enriched
TCONS_00068294	chr25	24273270	24276180	2	2539	novel	Adult heart-enriched
TCONS_00068351	chr25	27097207	27097595	1	388	ENSDART00000150317	Adult heart-enriched
TCONS_00068471	chr25	30539102	30542829	2	836	novel	Adult heart-enriched
TCONS_00068704	chr25	37176375	37181318	2	262	novel	Adult heart-enriched
TCONS_00068740	chr25	37761651	37762288	2	496	ENSDART00000152263	Adult heart-enriched
TCONS_00068766	chr25	38251104	38257120	2	3077	ENSDART00000154227	Adult heart-enriched
TCONS_00069098	chr3	752791	754647	3	597	novel	Adult heart-enriched
TCONS_00069294	chr3	5151024	5151796	2	704	novel	Adult heart-enriched
TCONS_00069379	chr3	8042453	8044458	2	122	ENSDART00000155206	Adult heart-enriched
TCONS_00069404	chr3	8520750	8533119	2	765	ENSDART00000155851	Adult heart-enriched
TCONS_00069484	chr3	11116999	11125653	2	782	ENSDART00000154661	Adult heart-enriched
TCONS_00069509	chr3	13098626	13109477	1	10851	lnc1_dhps_1	Adult heart-enriched
TCONS_00069510	chr3	13104050	13109472	2	4678	novel	Adult heart-enriched
TCONS_00069512	chr3	13192426	13207254	2	3138	novel	Adult heart-enriched
TCONS_00069527	chr3	13762383	13764995	2	2438	novel	Adult heart-enriched
TCONS_00069960	chr3	24226313	24257373	3	753	ENSDART00000155419	Adult heart-enriched
TCONS_00070059	chr3	25748664	25750473	2	1510	novel	Adult heart-enriched
TCONS_00070245	chr3	30845519	30845991	2	213	ENSDART00000153958	Adult heart-enriched
TCONS_00070246	chr3	30845519	30846221	3	228	ENSDART00000154331	Adult heart-enriched
TCONS_00070843	chr3	47016368	47036626	2	650	ENSDART00000154375	Adult heart-enriched
TCONS_00070898	chr3	48583754	48587714	2	2257	ENSDART00000155505	Adult heart-enriched
TCONS_00070942	chr3	51024418	51025610	2	972	novel	Adult heart-enriched
TCONS_00071072	chr3	56347226	56348548	2	777	ENSDART00000154650	Adult heart-enriched
TCONS_00071084	chr3	56765015	56772177	3	6265	novel	Adult heart-enriched
TCONS_00071085	chr3	56765015	56772177	2	6769	novel	Adult heart-enriched
TCONS_00071086	chr3	56765015	56772177	2	6321	novel	Adult heart-enriched
TCONS_00071133	chr3	57766507	57774041	3	1496	edal64_1	Adult heart-enriched
TCONS_00071184	chr3	59338568	59339153	1	585	ENSDART00000154087	Adult heart-enriched
TCONS_00071192	chr3	59518895	59544367	3	701	ENSDART00000156036	Adult heart-enriched
TCONS_00071196	chr3	59540285	59544176	4	711	ENSDART00000101970	Adult heart-enriched
TCONS_00071570	chr3	5714796	5716344	2	610	novel	Adult heart-enriched
TCONS_00071636	chr3	7635737	7652775	2	361	novel	Adult heart-enriched
TCONS_00071685	chr3	8882547	8883350	2	353	ENSDART00000154630	Adult heart-enriched
TCONS_00071712	chr3	9968613	9980698	2	2574	novel	Adult heart-enriched
TCONS_00071932	chr3	15684858	15688217	2	656	ENSDART00000157315	Adult heart-enriched
TCONS_00072614	chr3	31345434	31346332	2	571	novel	Adult heart-enriched
TCONS_00072661	chr3	32326893	32328791	2	1156	novel	Adult heart-enriched
TCONS_00073126	chr3	40392643	40399935	2	1074	ENSDART00000154236	Adult heart-enriched
TCONS_00073185	chr3	42207491	42210795	2	749	ENSDART00000155738	Adult heart-enriched
TCONS_00073199	chr3	42854334	42898850	2	1878	ENSDART00000155441	Adult heart-enriched
TCONS_00073277	chr3	47476038	47478711	2	2165	novel	Adult heart-enriched
TCONS_00073444	chr3	55577137	55578468	2	1212	novel	Adult heart-enriched
TCONS_00073774	chr3	3696089	3696315	1	226	lnc1_zgc:171446_1	Adult heart-enriched
TCONS_00073910	chr3	26674148	26675088	1	940	zgc:153240pa_1	Adult heart-enriched
TCONS_00073927	chr3	32994341	32994622	1	281	zgc:162613pa2_1	Adult heart-enriched
TCONS_00074189	chr4	1544035	1545215	1	1180	ENSDART00000153556	Adult heart-enriched
TCONS_00074291	chr4	4812125	4813270	2	235	novel	Adult heart-enriched
TCONS_00074293	chr4	4837140	4839785	2	1673	ENSDART00000155411	Adult heart-enriched
TCONS_00074608	chr4	10832784	10836764	4	764	ENSDART00000150747	Adult heart-enriched
TCONS_00074626	chr4	11303402	11303684	1	282	ENSDART00000154980	Adult heart-enriched
TCONS_00074650	chr4	12044048	12044750	2	609	novel	Adult heart-enriched
TCONS_00074655	chr4	12073203	12077849	4	700	ENSDART00000150693	Adult heart-enriched
TCONS_00075276	chr4	30283850	30289745	4	795	novel	Adult heart-enriched
TCONS_00075278	chr4	30290939	30291627	2	587	novel	Adult heart-enriched
TCONS_00075282	chr4	30330285	30333401	4	1517	ENSDART00000142205	Adult heart-enriched
TCONS_00075494	chr4	37158440	37160884	3	938	ENSDART00000150243	Adult heart-enriched
TCONS_00075626	chr4	40743196	40743887	2	552	ENSDART00000150258	Adult heart-enriched
TCONS_00075628	chr4	40836242	40836930	2	549	ENSDART00000138175	Adult heart-enriched
TCONS_00075640	chr4	41190591	41190963	2	271	ENSDART00000139011	Adult heart-enriched
TCONS_00075699	chr4	42791334	42793724	4	422	ENSDART00000156725	Adult heart-enriched
TCONS_00075763	chr4	44476616	44486045	3	2465	ENSDART00000150463	Adult heart-enriched
TCONS_00075785	chr4	45083867	45086092	2	413	novel	Adult heart-enriched
TCONS_00075811	chr4	46023124	46023571	2	311	ENSDART00000142412	Adult heart-enriched
TCONS_00075898	chr4	46968042	46969836	2	1668	ENSDART00000155828	Adult heart-enriched
TCONS_00075966	chr4	47765533	47770231	12	2225	ENSDART00000142800	Adult heart-enriched
TCONS_00075970	chr4	47833445	47834005	3	333	ENSDART00000150241	Adult heart-enriched
TCONS_00075971	chr4	47842520	47844786	3	656	ENSDART00000150267	Adult heart-enriched
TCONS_00076115	chr4	50807472	50809813	5	944	ENSDART00000139338	Adult heart-enriched
TCONS_00076140	chr4	51176472	51177009	2	334	ENSDART00000150367	Adult heart-enriched
TCONS_00076150	chr4	51293580	51295977	3	528	ENSDART00000150465	Adult heart-enriched
TCONS_00076224	chr4	52182166	52182857	2	552	ENSDART00000150751	Adult heart-enriched
TCONS_00076244	chr4	53050191	53055247	5	1084	ENSDART00000150817	Adult heart-enriched
TCONS_00076327	chr4	55776898	55780014	4	821	ENSDART00000136118	Adult heart-enriched
TCONS_00076379	chr4	57242877	57243321	2	328	novel	Adult heart-enriched
TCONS_00076638	chr4	62082934	62084132	2	1132	novel	Adult heart-enriched
TCONS_00076778	chr4	2256674	2258144	2	1034	novel	Adult heart-enriched
TCONS_00076849	chr4	3805006	3805634	2	471	ENSDART00000132359	Adult heart-enriched
TCONS_00076856	chr4	4086212	4101289	3	419	novel	Adult heart-enriched
TCONS_00076987	chr4	6720747	6723327	2	406	novel	Adult heart-enriched
TCONS_00077140	chr4	9836620	9850020	2	385	ENSDART00000155570	Adult heart-enriched
TCONS_00077142	chr4	9848338	9853716	4	385	ENSDART00000144656	Adult heart-enriched
TCONS_00077145	chr4	9854789	9876760	3	1041	ENSDART00000134425	Adult heart-enriched
TCONS_00077147	chr4	9856490	9876698	3	298	ENSDART00000145455	Adult heart-enriched
TCONS_00077201	chr4	10675241	10701760	4	837	ENSDART00000150651	Adult heart-enriched
TCONS_00077202	chr4	10686301	10701906	3	823	ENSDART00000150484	Adult heart-enriched
TCONS_00077233	chr4	11351810	11353117	2	1129	novel	Adult heart-enriched
TCONS_00077262	chr4	11865554	11870784	2	909	novel	Adult heart-enriched
TCONS_00077267	chr4	11938679	11939392	2	595	novel	Adult heart-enriched
TCONS_00077337	chr4	13214777	13217012	3	1235	novel	Adult heart-enriched
TCONS_00077405	chr4	14200630	14205182	6	1082	ENSDART00000142990	Adult heart-enriched
TCONS_00077477	chr4	15851923	15852740	2	420	novel	Adult heart-enriched
TCONS_00077613	chr4	18020665	18022185	2	1293	ENSDART00000144814	Adult heart-enriched
TCONS_00077887	chr4	27933206	27940131	6	2682	novel	Adult heart-enriched
TCONS_00077974	chr4	30622090	30623174	3	311	novel	Adult heart-enriched
TCONS_00078054	chr4	31578363	31579336	2	440	novel	Adult heart-enriched
TCONS_00078343	chr4	37160051	37170373	3	855	ENSDART00000150723	Adult heart-enriched
TCONS_00078367	chr4	37408830	37412902	6	2151	ENSDART00000150689	Adult heart-enriched
TCONS_00078457	chr4	38737601	38749072	3	3060	novel	Adult heart-enriched
TCONS_00078530	chr4	40996171	40996816	2	506	ENSDART00000139953	Adult heart-enriched
TCONS_00078629	chr4	43681508	43682215	2	454	novel	Adult heart-enriched
TCONS_00078669	chr4	44322377	44323082	3	221	ENSDART00000155889	Adult heart-enriched
TCONS_00078870	chr4	47846218	47849127	3	584	ENSDART00000150360	Adult heart-enriched
TCONS_00078871	chr4	47857464	47859286	2	538	novel	Adult heart-enriched
TCONS_00078880	chr4	48135553	48138022	2	1217	ENSDART00000150718	Adult heart-enriched
TCONS_00078905	chr4	48655504	48657246	2	575	novel	Adult heart-enriched
TCONS_00078989	chr4	50812460	50815588	4	814	ENSDART00000148253	Adult heart-enriched
TCONS_00079130	chr4	53795266	53799794	2	352	novel	Adult heart-enriched
TCONS_00079177	chr4	55073794	55086727	3	596	novel	Adult heart-enriched
TCONS_00079197	chr4	55928066	55930295	3	528	ENSDART00000150699	Adult heart-enriched
TCONS_00079439	chr4	60399832	60400441	1	609	ms4a17a.17pa_1	Adult heart-enriched
TCONS_00079465	chr4	61239878	61241762	1	1884	ENSDART00000154142	Adult heart-enriched
TCONS_00079532	chr4	2188	4363	1	2175	lnc_msgn1_1	Adult heart-enriched
TCONS_00079692	chr4	21275938	21278516	1	2578	guca1apa2_1	Adult heart-enriched
TCONS_00080040	chr5	5147141	5156410	2	8538	novel	Adult heart-enriched
TCONS_00080067	chr5	7182773	7186360	2	1561	novel	Adult heart-enriched
TCONS_00080147	chr5	9701959	9702986	2	298	novel	Adult heart-enriched
TCONS_00080148	chr5	9702003	9702595	2	219	novel	Adult heart-enriched
TCONS_00080177	chr5	11122775	11124833	2	1390	novel	Adult heart-enriched
TCONS_00080763	chr5	29926997	29930762	2	563	ENSDART00000156605	Adult heart-enriched
TCONS_00080844	chr5	31566026	31592993	2	4072	novel	Adult heart-enriched
TCONS_00081415	chr5	43941632	43961157	3	1020	ENSDART00000153698	Adult heart-enriched
TCONS_00081488	chr5	45990715	45993621	3	1917	ENSDART00000144706	Adult heart-enriched
TCONS_00081924	chr5	63356138	63356546	2	302	ENSDART00000145870	Adult heart-enriched
TCONS_00082026	chr5	65643722	65646700	2	2687	novel	Adult heart-enriched
TCONS_00082236	chr5	72043356	72044375	2	712	ENSDART00000153691	Adult heart-enriched
TCONS_00082245	chr5	72081255	72084403	3	2466	novel	Adult heart-enriched
TCONS_00082246	chr5	72081609	72084403	3	2174	novel	Adult heart-enriched
TCONS_00082427	chr5	1233657	1234162	2	338	novel	Adult heart-enriched
TCONS_00082439	chr5	1399648	1405003	2	2336	lnc_rnf185_1	Adult heart-enriched
TCONS_00082484	chr5	2107092	2108816	2	699	ENSDART00000145781	Adult heart-enriched
TCONS_00082710	chr5	11123143	11124857	2	317	novel	Adult heart-enriched
TCONS_00082720	chr5	11948960	11951018	2	500	novel	Adult heart-enriched
TCONS_00082841	chr5	17011585	17013992	2	1762	novel	Adult heart-enriched
TCONS_00082971	chr5	21745315	21746865	2	1351	ENSDART00000148146	Adult heart-enriched
TCONS_00083423	chr5	30193962	30194668	1	706	ENSDART00000154495	Adult heart-enriched
TCONS_00084093	chr5	43889710	43891099	2	1125	ENSDART00000137692	Adult heart-enriched
TCONS_00084311	chr5	47938311	47938836	1	525	ENSDART00000156577	Adult heart-enriched
TCONS_00084351	chr5	51517028	51525886	3	1946	ENSDART00000140464	Adult heart-enriched
TCONS_00084358	chr5	52042620	52057390	2	543	novel	Adult heart-enriched
TCONS_00084590	chr5	58679944	58683580	2	3387	novel	Adult heart-enriched
TCONS_00084629	chr5	59509002	59534000	9	6293	edal86_1	Adult heart-enriched
TCONS_00084640	chr5	60278770	60282465	2	1471	novel	Adult heart-enriched
TCONS_00084650	chr5	60505068	60511524	3	4270	novel	Adult heart-enriched
TCONS_00084744	chr5	65391205	65396004	2	3740	phooa2_1	Adult heart-enriched
TCONS_00085046	chr5	71795218	71802391	2	6506	ENSDART00000157124	Adult heart-enriched
TCONS_00085071	chr5	72079673	72084374	4	4267	novel	Adult heart-enriched
TCONS_00085072	chr5	72079673	72084386	2	3535	novel	Adult heart-enriched
TCONS_00085202	chr5	75380988	75385811	2	3127	novel	Adult heart-enriched
TCONS_00085213	chr5	806971	808096	1	1125	lnc1_thap1_1	Adult heart-enriched
TCONS_00085514	chr5	24740232	24741355	1	1123	zgc:158409oa_1	Adult heart-enriched
TCONS_00085519	chr5	25751463	25752841	1	1378	tp53pa7_1	Adult heart-enriched
TCONS_00085647	chr5	57923917	57924767	1	850	tbx2aoa2_1	Adult heart-enriched
TCONS_00085656	chr5	59882711	59883852	1	1141	zgc:92594pa1_1	Adult heart-enriched
TCONS_00085664	chr5	61774163	61775194	1	1031	edal87_1	Adult heart-enriched
TCONS_00085819	chr6	162290	163151	2	461	novel	Adult heart-enriched
TCONS_00085852	chr6	781094	782467	2	450	novel	Adult heart-enriched
TCONS_00085892	chr6	1737793	1740112	2	1222	novel	Adult heart-enriched
TCONS_00085939	chr6	2552827	2600548	2	236	novel	Adult heart-enriched
TCONS_00086001	chr6	3871451	3874591	4	1529	ENSDART00000154867	Adult heart-enriched
TCONS_00086037	chr6	6459107	6462028	2	2903	novel	Adult heart-enriched
TCONS_00086255	chr6	10899710	10917316	4	443	ENSDART00000151182	Adult heart-enriched
TCONS_00086558	chr6	20992331	21027648	3	359	ENSDART00000151413	Adult heart-enriched
TCONS_00086702	chr6	25526810	25551593	2	445	ENSDART00000156456	Adult heart-enriched
TCONS_00086994	chr6	36756360	36762458	2	745	zgc:110647pa2_1	Adult heart-enriched
TCONS_00087113	chr6	40478510	40482832	7	3775	novel	Adult heart-enriched
TCONS_00087207	chr6	41692349	41694730	2	2306	novel	Adult heart-enriched
TCONS_00087288	chr6	46246978	46257711	4	1488	ENSDART00000154817	Adult heart-enriched
TCONS_00087456	chr6	52301251	52306190	2	3807	ENSDART00000151612	Adult heart-enriched
TCONS_00087457	chr6	52301251	52306190	2	4007	ENSDART00000151349	Adult heart-enriched
TCONS_00087623	chr6	57381392	57405752	2	247	ENSDART00000153877	Adult heart-enriched
TCONS_00087695	chr6	59438874	59441628	2	230	novel	Adult heart-enriched
TCONS_00087889	chr6	6882398	6884742	2	2122	novel	Adult heart-enriched
TCONS_00087895	chr6	6912108	6914161	1	2053	ENSDART00000151386	Adult heart-enriched
TCONS_00088129	chr6	10988060	10988556	1	496	ENSDART00000151312	Adult heart-enriched
TCONS_00088398	chr6	19386445	19389533	2	898	ENSDART00000151360	Adult heart-enriched
TCONS_00088679	chr6	29463950	29466250	2	1553	novel	Adult heart-enriched
TCONS_00088831	chr6	33786767	33799549	2	1143	novel	Adult heart-enriched
TCONS_00088882	chr6	37287392	37292016	2	4526	novel	Adult heart-enriched
TCONS_00089207	chr6	43121030	43133142	3	365	novel	Adult heart-enriched
TCONS_00089560	chr6	57580487	57581238	1	751	ENSDART00000157096	Adult heart-enriched
TCONS_00090292	chr7	8506300	8507737	2	1261	novel	Adult heart-enriched
TCONS_00090522	chr7	18750755	18754170	2	1863	novel	Adult heart-enriched
TCONS_00090706	chr7	23027818	23042798	3	2410	edal67_1	Adult heart-enriched
TCONS_00090729	chr7	23804679	23806374	4	434	lnc2_cldn7a_1	Adult heart-enriched
TCONS_00091387	chr7	40821138	40831379	1	10241	tnnt3bpa_1	Adult heart-enriched
TCONS_00091539	chr7	47050486	47053005	2	2420	novel	Adult heart-enriched
TCONS_00091684	chr7	53280709	53281499	2	467	novel	Adult heart-enriched
TCONS_00091990	chr7	69295162	69298627	2	3262	ENSDART00000153889	Adult heart-enriched
TCONS_00092012	chr7	69800421	69801306	1	885	ENSDART00000125757	Adult heart-enriched
TCONS_00092013	chr7	69801230	69801994	1	764	ENSDART00000155225	Adult heart-enriched
TCONS_00092522	chr7	8962486	8962803	2	212	novel	Adult heart-enriched
TCONS_00092543	chr7	9774648	9788209	5	1084	zgc:113057ia3_1	Adult heart-enriched
TCONS_00092582	chr7	14202798	14208196	2	2323	polr2lpa_1	Adult heart-enriched
TCONS_00092698	chr7	18706579	18707688	2	1034	novel	Adult heart-enriched
TCONS_00092789	chr7	20812030	20812857	2	701	novel	Adult heart-enriched
TCONS_00092822	chr7	21758274	21768397	4	2531	edal66_1	Adult heart-enriched
TCONS_00092858	chr7	23796990	23800148	3	1548	edal91_1	Adult heart-enriched
TCONS_00093548	chr7	43141681	43142629	2	821	novel	Adult heart-enriched
TCONS_00093620	chr7	45214696	45219424	2	233	novel	Adult heart-enriched
TCONS_00094121	chr7	68245262	68247020	2	1335	ENSDART00000156683	Adult heart-enriched
TCONS_00094153	chr7	69784126	69785865	2	894	ENSDART00000154839	Adult heart-enriched
TCONS_00094303	chr7	75198529	75200412	2	1380	novel	Adult heart-enriched
TCONS_00094311	chr7	75492039	75494839	2	2523	lnc2_ywhae2_1	Adult heart-enriched
TCONS_00094330	chr7	76286461	76287127	2	579	novel	Adult heart-enriched
TCONS_00094379	chr7	4350629	4353282	1	2653	lnc3_zgc:55733_1	Adult heart-enriched
TCONS_00094461	chr7	19035190	19035834	1	644	lnc_ecsit_1	Adult heart-enriched
TCONS_00094592	chr7	34686314	34687001	1	687	anp32apa_1	Adult heart-enriched
TCONS_00094606	chr7	37156225	37158359	1	2134	ledal8_1	Adult heart-enriched
TCONS_00094792	chr7	69215488	69221292	1	5804	lnc1_znf143a_1	Adult heart-enriched
TCONS_00095198	chr8	9481290	9487287	2	2577	ENSDART00000135958	Adult heart-enriched
TCONS_00095200	chr8	9482555	9487287	2	2035	ENSDART00000145970	Adult heart-enriched
TCONS_00095514	chr8	20226325	20229761	2	482	novel	Adult heart-enriched
TCONS_00095677	chr8	22992022	22992963	2	736	novel	Adult heart-enriched
TCONS_00095684	chr8	23040846	23041915	2	854	novel	Adult heart-enriched
TCONS_00095710	chr8	23237699	23239399	5	473	novel	Adult heart-enriched
TCONS_00095930	chr8	26586814	26605210	4	7854	ENSDART00000156340	Adult heart-enriched
TCONS_00096087	chr8	29477805	29489496	5	1846	lnc2_mc3r_1	Adult heart-enriched
TCONS_00096387	chr8	42695530	42717726	5	3851	lnc_gck_1	Adult heart-enriched
TCONS_00096487	chr8	46196730	46202313	2	2190	ENSDART00000153570	Adult heart-enriched
TCONS_00096531	chr8	46502022	46504357	3	597	ENSDART00000138269	Adult heart-enriched
TCONS_00097054	chr8	5411178	5411758	1	580	ENSDART00000155848	Adult heart-enriched
TCONS_00097146	chr8	8236094	8253381	6	1357	ENSDART00000148644	Adult heart-enriched
TCONS_00097468	chr8	17129072	17132842	14	799	ENSDART00000156268	Adult heart-enriched
TCONS_00097574	chr8	18855197	18856126	2	821	novel	Adult heart-enriched
TCONS_00098084	chr8	30429536	30483965	3	1852	ENSDART00000154459	Adult heart-enriched
TCONS_00098534	chr8	46793842	46798012	2	3869	novel	Adult heart-enriched
TCONS_00098669	chr8	50731535	50737775	7	1065	novel	Adult heart-enriched
TCONS_00098670	chr8	50731535	50737791	7	1036	novel	Adult heart-enriched
TCONS_00098671	chr8	50732229	50737775	7	660	novel	Adult heart-enriched
TCONS_00098751	chr8	52262773	52263199	2	248	novel	Adult heart-enriched
TCONS_00098901	chr8	55634922	55637404	2	247	novel	Adult heart-enriched
TCONS_00099083	chr8	27069332	27070155	1	823	wdr6pa_1	Adult heart-enriched
TCONS_00099462	chr9	6049920	6053129	2	439	ENSDART00000155862	Adult heart-enriched
TCONS_00099833	chr9	20207640	20209278	2	1086	si:dkey-281i8.1pa_1	Adult heart-enriched
TCONS_00100278	chr9	30696784	30702927	3	574	novel	Adult heart-enriched
TCONS_00100285	chr9	30723985	30727507	2	1601	ENSDART00000140017	Adult heart-enriched
TCONS_00100286	chr9	30726670	30727477	1	807	ENSDART00000131013	Adult heart-enriched
TCONS_00100871	chr9	46106543	46108308	2	1485	novel	Adult heart-enriched
TCONS_00100951	chr9	52047434	52049830	2	593	novel	Adult heart-enriched
TCONS_00100972	chr9	53006400	53047349	2	866	novel	Adult heart-enriched
TCONS_00101191	chr9	1631951	1639091	2	2441	ENSDART00000157013	Adult heart-enriched
TCONS_00101234	chr9	2552140	2552578	2	426	novel	Adult heart-enriched
TCONS_00101237	chr9	2584442	2587996	2	2223	edal39_1	Adult heart-enriched
TCONS_00101413	chr9	9064313	9080480	2	1878	novel	Adult heart-enriched
TCONS_00101671	chr9	19526766	19529744	4	970	ENSDART00000136377	Adult heart-enriched
TCONS_00101720	chr9	20479207	20483099	2	2854	novel	Adult heart-enriched
TCONS_00101966	chr9	25066859	25068668	3	1338	novel	Adult heart-enriched
TCONS_00102537	chr9	37990243	37991102	2	626	novel	Adult heart-enriched
TCONS_00102538	chr9	37991932	37993098	3	993	novel	Adult heart-enriched
TCONS_00102749	chr9	47317910	47477066	3	788	novel	Adult heart-enriched
TCONS_00102750	chr9	47419933	47421397	2	920	novel	Adult heart-enriched
TCONS_00102795	chr9	49797744	49798046	2	144	ENSDART00000142615	Adult heart-enriched
TCONS_00102814	chr9	51122394	51128582	2	366	novel	Adult heart-enriched
TCONS_00102816	chr9	51293106	51299046	2	648	novel	Adult heart-enriched
TCONS_00102818	chr9	51502856	51509333	2	5511	novel	Adult heart-enriched
TCONS_00102974	chr9	369986	370899	1	913	zgc:158316pa_1	Adult heart-enriched
TCONS_00103161	chr9	40872612	40874211	1	1599	mstx21_1	Adult heart-enriched
TCONS_00103233	chr9	44866415	44866925	1	510	ube2e3oa_1	Adult heart-enriched

## Sheet: Cardiac-specific
ID	chr	start	end	exon number	length	annotation	Note
TCONS_00000002	Zv9_NA101	411	17576	3	442	novel	Cardiac-specific
TCONS_00000010	Zv9_NA107	51736	53637	2	1609	novel	Cardiac-specific
TCONS_00000720	Zv9_NA545	68507	155644	4	667	novel	Cardiac-specific
TCONS_00000890	Zv9_NA650	29263	29899	2	542	novel	Cardiac-specific
TCONS_00000891	Zv9_NA650	30002	35652	2	5326	novel	Cardiac-specific
TCONS_00001508	Zv9_NA947	160803	163672	2	986	novel	Cardiac-specific
TCONS_00002242	Zv9_scaffold3518	20909	26494	3	337	novel	Cardiac-specific
TCONS_00002243	Zv9_scaffold3518	25691	26494	2	592	novel	Cardiac-specific
TCONS_00002245	Zv9_scaffold3518	225195	228866	2	3402	novel	Cardiac-specific
TCONS_00002564	Zv9_scaffold3540	84464	87791	2	793	novel	Cardiac-specific
TCONS_00003018	chr1	3330880	3343956	2	504	ENSDART00000152228	Cardiac-specific
TCONS_00004050	chr1	38747753	38750149	2	1392	novel	Cardiac-specific
TCONS_00004367	chr1	46536194	46570412	2	449	novel	Cardiac-specific
TCONS_00004762	chr1	55994715	55996594	3	497	novel	Cardiac-specific
TCONS_00004763	chr1	56015788	56016938	2	618	ENSDART00000152356	Cardiac-specific
TCONS_00004898	chr1	58613858	58617962	4	2521	ENSDART00000141092	Cardiac-specific
TCONS_00005687	chr1	16627133	16629233	2	355	novel	Cardiac-specific
TCONS_00005763	chr1	18409841	18415765	2	748	ENSDART00000129853	Cardiac-specific
TCONS_00006159	chr1	29975592	29979398	2	831	ENSDART00000139807	Cardiac-specific
TCONS_00006328	chr1	38592420	38599813	2	1627	novel	Cardiac-specific
TCONS_00009921	chr10	22684323	22688521	4	735	lnc_nlgn2a_1	Cardiac-specific
TCONS_00011059	chr11	488418	490851	2	324	ENSDART00000156009	Cardiac-specific
TCONS_00011910	chr11	29323046	29324047	2	852	novel	Cardiac-specific
TCONS_00011911	chr11	29323163	29324047	2	364	novel	Cardiac-specific
TCONS_00012135	chr11	40573838	40603249	3	1498	novel	Cardiac-specific
TCONS_00012136	chr11	40576310	40603249	2	1035	novel	Cardiac-specific
TCONS_00013255	chr11	28469533	28501965	2	536	ENSDART00000157337	Cardiac-specific
TCONS_00013582	chr11	38588531	38596246	2	696	ENSDART00000156272	Cardiac-specific
TCONS_00013757	chr11	45596704	45602290	2	629	novel	Cardiac-specific
TCONS_00014075	chr12	309985	312122	3	611	ENSDART00000152581	Cardiac-specific
TCONS_00014491	chr12	15620662	15624213	6	1504	ENSDART00000140899	Cardiac-specific
TCONS_00014729	chr12	21845376	21852822	2	2594	ENSDART00000152863	Cardiac-specific
TCONS_00014804	chr12	24019465	24020476	3	306	ENSDART00000152911	Cardiac-specific
TCONS_00015405	chr12	39406677	39407932	2	1166	novel	Cardiac-specific
TCONS_00016435	chr12	23519827	23576109	5	466	ENSDART00000153012	Cardiac-specific
TCONS_00016569	chr12	29259419	29274918	2	1059	novel	Cardiac-specific
TCONS_00016920	chr12	39449355	39465173	2	14680	novel	Cardiac-specific
TCONS_00016983	chr12	45010648	45016880	2	626	novel	Cardiac-specific
TCONS_00016988	chr12	45384047	45385767	2	1124	novel	Cardiac-specific
TCONS_00018590	chr13	28938114	28942845	2	220	novel	Cardiac-specific
TCONS_00019502	chr13	6324078	6326600	2	2403	novel	Cardiac-specific
TCONS_00020973	chr13	51931723	51932885	2	733	novel	Cardiac-specific
TCONS_00021305	chr14	21400	22477	4	239	novel	Cardiac-specific
TCONS_00021528	chr14	5773425	5774464	2	677	novel	Cardiac-specific
TCONS_00022833	chr14	3549391	3551061	2	1373	novel	Cardiac-specific
TCONS_00022865	chr14	4916160	4918303	2	1137	novel	Cardiac-specific
TCONS_00022871	chr14	4946855	5125664	5	973	novel	Cardiac-specific
TCONS_00022873	chr14	5066212	5125789	3	742	novel	Cardiac-specific
TCONS_00024784	chr15	12908388	12912836	3	1736	novel	Cardiac-specific
TCONS_00025069	chr15	20296391	20365869	4	1621	ENSDART00000154914	Cardiac-specific
TCONS_00025723	chr15	38930062	38989871	2	270	ENSDART00000155286	Cardiac-specific
TCONS_00026416	chr15	12944971	12954325	2	2184	novel	Cardiac-specific
TCONS_00026932	chr15	25066942	25094290	2	518	ENSDART00000156611	Cardiac-specific
TCONS_00027552	chr15	40590079	40592242	3	698	ENSDART00000153520	Cardiac-specific
TCONS_00028536	chr16	13653644	13655766	2	1784	novel	Cardiac-specific
TCONS_00028686	chr16	18902010	18907533	2	5464	novel	Cardiac-specific
TCONS_00029024	chr16	28745539	28746677	2	658	ENSDART00000148124	Cardiac-specific
TCONS_00029152	chr16	31440608	31455190	4	2424	ENSDART00000149569	Cardiac-specific
TCONS_00029326	chr16	37020475	37039098	3	779	ENSDART00000131525	Cardiac-specific
TCONS_00029357	chr16	39163884	39171632	2	316	novel	Cardiac-specific
TCONS_00029743	chr16	53005508	53022606	5	1515	lnc_efhb_1	Cardiac-specific
TCONS_00030248	chr16	11877909	11878573	2	290	novel	Cardiac-specific
TCONS_00031769	chr16	49414874	49457409	4	1055	ENSDART00000132154	Cardiac-specific
TCONS_00033484	chr17	32651947	32653127	2	1033	novel	Cardiac-specific
TCONS_00033690	chr17	43889467	43889759	2	189	lnc_ahsa1l_1	Cardiac-specific
TCONS_00034479	chr17	12252592	12260292	3	341	novel	Cardiac-specific
TCONS_00035300	chr17	34874017	34972888	4	657	ENSDART00000155680	Cardiac-specific
TCONS_00036162	chr18	3562900	3564147	2	1135	novel	Cardiac-specific
TCONS_00037234	chr18	37186835	37191791	2	1136	ENSDART00000143735	Cardiac-specific
TCONS_00037519	chr18	46767770	46770301	2	1324	novel	Cardiac-specific
TCONS_00037640	chr18	36679	37336	2	323	novel	Cardiac-specific
TCONS_00037788	chr18	4814555	4820174	3	1660	novel	Cardiac-specific
TCONS_00038102	chr18	15917954	15967105	2	306	ENSDART00000154172	Cardiac-specific
TCONS_00038138	chr18	16693072	16696485	2	735	novel	Cardiac-specific
TCONS_00039872	chr19	17081271	17084494	2	672	novel	Cardiac-specific
TCONS_00039882	chr19	17985279	17989823	3	3301	ENSDART00000144808	Cardiac-specific
TCONS_00039916	chr19	18552167	18559855	5	803	ENSDART00000151485	Cardiac-specific
TCONS_00040203	chr19	29628228	29643101	2	1865	novel	Cardiac-specific
TCONS_00041527	chr19	15459278	15462787	6	410	ENSDART00000148052	Cardiac-specific
TCONS_00041925	chr19	25522199	25553677	2	1514	novel	Cardiac-specific
TCONS_00042662	chr19	48641893	48669157	2	306	ENSDART00000146422	Cardiac-specific
TCONS_00043090	chr2	508964	510806	2	639	novel	Cardiac-specific
TCONS_00043278	chr2	6663336	6663958	1	622	ENSDART00000153241	Cardiac-specific
TCONS_00043392	chr2	9893144	9893934	2	688	novel	Cardiac-specific
TCONS_00043462	chr2	12590354	12594895	2	2091	ENSDART00000154321	Cardiac-specific
TCONS_00044231	chr2	31737581	31807894	7	1432	ENSDART00000140776	Cardiac-specific
TCONS_00044335	chr2	35202766	35224078	2	7340	ENSDART00000142984	Cardiac-specific
TCONS_00044339	chr2	35226359	35228829	2	2392	novel	Cardiac-specific
TCONS_00044625	chr2	43659647	43670008	1	10361	itgb1b.2pa_1	Cardiac-specific
TCONS_00045191	chr2	362942	365060	3	1056	ENSDART00000155541	Cardiac-specific
TCONS_00045513	chr2	9535333	9536958	4	551	ENSDART00000138231	Cardiac-specific
TCONS_00045641	chr2	13840967	13842558	4	1338	ENSDART00000155813	Cardiac-specific
TCONS_00046668	chr2	40375590	40464795	6	1194	ENSDART00000155581	Cardiac-specific
TCONS_00046873	chr2	45487178	45496251	2	1570	ENSDART00000137523	Cardiac-specific
TCONS_00047214	chr2	57158018	57172209	3	363	novel	Cardiac-specific
TCONS_00047215	chr2	57158018	57172211	4	483	novel	Cardiac-specific
TCONS_00049754	chr20	2526173	2527594	2	628	ENSDART00000156933	Cardiac-specific
TCONS_00050846	chr20	34672107	34675241	4	963	ENSDART00000153205	Cardiac-specific
TCONS_00051283	chr20	46338909	46340232	2	1019	ENSDART00000143597	Cardiac-specific
TCONS_00052095	chr21	4783344	4790168	2	5296	novel	Cardiac-specific
TCONS_00053092	chr21	34859416	34861861	4	1250	ENSDART00000145820	Cardiac-specific
TCONS_00053095	chr21	34860907	34862139	3	503	ENSDART00000135199	Cardiac-specific
TCONS_00053197	chr21	38720529	38726055	3	1875	novel	Cardiac-specific
TCONS_00058434	chr22	23651521	23652097	2	495	novel	Cardiac-specific
TCONS_00058597	chr22	28105573	28113207	2	621	novel	Cardiac-specific
TCONS_00058798	chr22	35083940	35086252	2	795	ENSDART00000149271	Cardiac-specific
TCONS_00059993	chr23	21295395	21307874	2	331	novel	Cardiac-specific
TCONS_00060055	chr23	22075718	22077592	2	442	ENSDART00000156932	Cardiac-specific
TCONS_00060590	chr23	36020972	36021289	2	214	ENSDART00000139057	Cardiac-specific
TCONS_00060976	chr23	45543857	45549900	4	853	ENSDART00000149188	Cardiac-specific
TCONS_00061018	chr23	46195502	46200479	2	4725	novel	Cardiac-specific
TCONS_00061137	chr23	1661223	1661588	2	264	novel	Cardiac-specific
TCONS_00061758	chr23	20806245	20806734	1	489	ENSDART00000153767	Cardiac-specific
TCONS_00061837	chr23	23612124	23649544	2	4487	novel	Cardiac-specific
TCONS_00061840	chr23	23669623	23681716	2	4615	novel	Cardiac-specific
TCONS_00062307	chr23	33151673	33158400	2	611	novel	Cardiac-specific
TCONS_00062371	chr23	35265603	35266237	2	521	novel	Cardiac-specific
TCONS_00062814	chr23	4652064	4652516	1	452	tnnc1aia2_1	Cardiac-specific
TCONS_00063447	chr24	10218094	10265609	2	780	ENSDART00000145771	Cardiac-specific
TCONS_00064017	chr24	33591269	33599009	2	1760	novel	Cardiac-specific
TCONS_00064518	chr24	3894419	3948426	5	846	novel	Cardiac-specific
TCONS_00065079	chr24	24671088	24672058	2	711	novel	Cardiac-specific
TCONS_00066072	chr25	2108117	2126170	3	1904	novel	Cardiac-specific
TCONS_00066574	chr25	14053793	14057683	2	1045	lnc_fa2h_1	Cardiac-specific
TCONS_00066876	chr25	21527813	21590387	3	426	ENSDART00000112844	Cardiac-specific
TCONS_00067060	chr25	28731118	28734695	2	2434	novel	Cardiac-specific
TCONS_00067141	chr25	31161586	31183699	6	2079	ENSDART00000156870	Cardiac-specific
TCONS_00069379	chr3	8042453	8044458	2	122	ENSDART00000155206	Cardiac-specific
TCONS_00069484	chr3	11116999	11125653	2	782	ENSDART00000154661	Cardiac-specific
TCONS_00070059	chr3	25748664	25750473	2	1510	novel	Cardiac-specific
TCONS_00070135	chr3	27046784	27050353	4	2278	ENSDART00000157382	Cardiac-specific
TCONS_00070245	chr3	30845519	30845991	2	213	ENSDART00000153958	Cardiac-specific
TCONS_00070562	chr3	36578566	36580293	4	600	ENSDART00000111445	Cardiac-specific
TCONS_00070563	chr3	36579937	36580628	2	560	ENSDART00000151441	Cardiac-specific
TCONS_00070843	chr3	47016368	47036626	2	650	ENSDART00000154375	Cardiac-specific
TCONS_00070898	chr3	48583754	48587714	2	2257	ENSDART00000155505	Cardiac-specific
TCONS_00070942	chr3	51024418	51025610	2	972	novel	Cardiac-specific
TCONS_00071084	chr3	56765015	56772177	3	6265	novel	Cardiac-specific
TCONS_00071196	chr3	59540285	59544176	4	711	ENSDART00000101970	Cardiac-specific
TCONS_00072614	chr3	31345434	31346332	2	571	novel	Cardiac-specific
TCONS_00072661	chr3	32326893	32328791	2	1156	novel	Cardiac-specific
TCONS_00073364	chr3	51312534	51345709	3	573	ENSDART00000155143	Cardiac-specific
TCONS_00073444	chr3	55577137	55578468	2	1212	novel	Cardiac-specific
TCONS_00074608	chr4	10832784	10836764	4	764	ENSDART00000150747	Cardiac-specific
TCONS_00074650	chr4	12044048	12044750	2	609	novel	Cardiac-specific
TCONS_00075282	chr4	30330285	30333401	4	1517	ENSDART00000142205	Cardiac-specific
TCONS_00075699	chr4	42791334	42793724	4	422	ENSDART00000156725	Cardiac-specific
TCONS_00075790	chr4	45204254	45206439	2	1706	ENSDART00000155704	Cardiac-specific
TCONS_00076119	chr4	50884676	50884961	2	194	ENSDART00000150663	Cardiac-specific
TCONS_00076379	chr4	57242877	57243321	2	328	novel	Cardiac-specific
TCONS_00077143	chr4	9851973	9853656	3	329	ENSDART00000137401	Cardiac-specific
TCONS_00077145	chr4	9854789	9876760	3	1041	ENSDART00000134425	Cardiac-specific
TCONS_00077147	chr4	9856490	9876698	3	298	ENSDART00000145455	Cardiac-specific
TCONS_00077233	chr4	11351810	11353117	2	1129	novel	Cardiac-specific
TCONS_00077902	chr4	28447307	28450190	2	1093	ENSDART00000154127	Cardiac-specific
TCONS_00078343	chr4	37160051	37170373	3	855	ENSDART00000150723	Cardiac-specific
TCONS_00078989	chr4	50812460	50815588	4	814	ENSDART00000148253	Cardiac-specific
TCONS_00079385	chr4	58941545	58946298	2	768	edal62_1	Cardiac-specific
TCONS_00080067	chr5	7182773	7186360	2	1561	novel	Cardiac-specific
TCONS_00080148	chr5	9702003	9702595	2	219	novel	Cardiac-specific
TCONS_00080177	chr5	11122775	11124833	2	1390	novel	Cardiac-specific
TCONS_00080493	chr5	24207914	24210325	5	1200	novel	Cardiac-specific
TCONS_00082026	chr5	65643722	65646700	2	2687	novel	Cardiac-specific
TCONS_00082083	chr5	67008056	67009331	1	1275	ENSDART00000153730	Cardiac-specific
TCONS_00082245	chr5	72081255	72084403	3	2466	novel	Cardiac-specific
TCONS_00082246	chr5	72081609	72084403	3	2174	novel	Cardiac-specific
TCONS_00084325	chr5	49892945	49955486	4	711	ENSDART00000144252	Cardiac-specific
TCONS_00084640	chr5	60278770	60282465	2	1471	novel	Cardiac-specific
TCONS_00084650	chr5	60505068	60511524	3	4270	novel	Cardiac-specific
TCONS_00084744	chr5	65391205	65396004	2	3740	phooa2_1	Cardiac-specific
TCONS_00085072	chr5	72079673	72084386	2	3535	novel	Cardiac-specific
TCONS_00085202	chr5	75380988	75385811	2	3127	novel	Cardiac-specific
TCONS_00085215	chr5	1249621	1249735	1	114	mstx3_1	Cardiac-specific
TCONS_00085647	chr5	57923917	57924767	1	850	tbx2aoa2_1	Cardiac-specific
TCONS_00085664	chr5	61774163	61775194	1	1031	edal87_1	Cardiac-specific
TCONS_00086001	chr6	3871451	3874591	4	1529	ENSDART00000154867	Cardiac-specific
TCONS_00086558	chr6	20992331	21027648	3	359	ENSDART00000151413	Cardiac-specific
TCONS_00086595	chr6	22210487	22213465	4	1481	ENSDART00000155517	Cardiac-specific
TCONS_00086599	chr6	22211257	22212961	3	408	ENSDART00000155495	Cardiac-specific
TCONS_00086833	chr6	29535412	29541537	4	792	ENSDART00000154692	Cardiac-specific
TCONS_00087113	chr6	40478510	40482832	7	3775	novel	Cardiac-specific
TCONS_00087623	chr6	57381392	57405752	2	247	ENSDART00000153877	Cardiac-specific
TCONS_00087875	chr6	6293209	6303130	2	584	ENSDART00000156484	Cardiac-specific
TCONS_00088707	chr6	30761699	30839425	3	901	ENSDART00000153592	Cardiac-specific
TCONS_00088882	chr6	37287392	37292016	2	4526	novel	Cardiac-specific
TCONS_00090172	chr7	5363876	5367352	2	350	novel	Cardiac-specific
TCONS_00091539	chr7	47050486	47053005	2	2420	novel	Cardiac-specific
TCONS_00091990	chr7	69295162	69298627	2	3262	ENSDART00000153889	Cardiac-specific
TCONS_00091991	chr7	69296318	69298627	2	1983	ENSDART00000154284	Cardiac-specific
TCONS_00092601	chr7	15231404	15251817	2	628	novel	Cardiac-specific
TCONS_00093620	chr7	45214696	45219424	2	233	novel	Cardiac-specific
TCONS_00094461	chr7	19035190	19035834	1	644	lnc_ecsit_1	Cardiac-specific
TCONS_00094606	chr7	37156225	37158359	1	2134	ledal8_1	Cardiac-specific
TCONS_00095198	chr8	9481290	9487287	2	2577	ENSDART00000135958	Cardiac-specific
TCONS_00095200	chr8	9482555	9487287	2	2035	ENSDART00000145970	Cardiac-specific
TCONS_00095710	chr8	23237699	23239399	5	473	novel	Cardiac-specific
TCONS_00095930	chr8	26586814	26605210	4	7854	ENSDART00000156340	Cardiac-specific
TCONS_00097574	chr8	18855197	18856126	2	821	novel	Cardiac-specific
TCONS_00098669	chr8	50731535	50737775	7	1065	novel	Cardiac-specific
TCONS_00098670	chr8	50731535	50737791	7	1036	novel	Cardiac-specific
TCONS_00098671	chr8	50732229	50737775	7	660	novel	Cardiac-specific
TCONS_00099397	chr9	3033635	3035823	2	435	ENSDART00000140693	Cardiac-specific
TCONS_00100871	chr9	46106543	46108308	2	1485	novel	Cardiac-specific
TCONS_00100951	chr9	52047434	52049830	2	593	novel	Cardiac-specific
TCONS_00101234	chr9	2552140	2552578	2	426	novel	Cardiac-specific
TCONS_00101413	chr9	9064313	9080480	2	1878	novel	Cardiac-specific
TCONS_00102537	chr9	37990243	37991102	2	626	novel	Cardiac-specific
TCONS_00102538	chr9	37991932	37993098	3	993	novel	Cardiac-specific
TCONS_00102795	chr9	49797744	49798046	2	144	ENSDART00000142615	Cardiac-specific
TCONS_00102974	chr9	369986	370899	1	913	zgc:158316pa_1	Cardiac-specific
TCONS_00103161	chr9	40872612	40874211	1	1599	mstx21_1	Cardiac-specific
TCONS_00103233	chr9	44866415	44866925	1	510	ube2e3oa_1	Cardiac-specific
