# Supplementary material for: Systematic identification and characterization of cardiac long intergenic noncoding RNAs in zebrafish
Source: Sci Rep. 2017 Apr 28;7:1250. doi: 10.1038/s41598-017-00823-3 (PMC5430783; doi:10.1038/s41598-017-00823-3)
Supplement: Supplementary file 3 — Supplemental Table 2 [file 41598_2017_823_MOESM3_ESM.xls]

## Sheet: EH Enriched Networks
EH Enriched Networks
Molecules in Network	Score	Focus Molecules	Top Diseases and Functions
Alpha catenin,ATP6V0C,BABAM1,BCAS3,COPS7A,CTPS1,CUL1,DDB1,FER,FUBP3,GABRA1,GPS2,Gsta4,GTPase,HP1BP3,IMPDH1,MCF2,Mitochondrial complex 1,NDUFA5,NDUFAF1,NDUFS5,NET1,NFE2L2,NFkB (complex),Notch,Pro-inflammatory Cytokine,RICTOR,Slc35a2,SMPD2,STRBP,TARS,TMEM165,USP43,USP46,WDR26	58	29	Nucleic Acid Metabolism, Small Molecule Biochemistry, DNA Replication, Recombination, and Repair
20s proteasome,26s Proteasome,ANKRD13A,B2M,CD8,CHN2,DNM1,Dynamin,ERK1/2,FTSJ1,Gcn5l,HAS3,HLA Class I,HLA-A,Hla-abc,IFN alpha/beta,Ifnar,LDLRAD3,MAP6,Meis1,MGAT3,MHC Class I (complex),MHC CLASS I (family),NUP188,NUSAP1,PSMA3,PSMC1,PSMD1,RARB,RNF20,SHARPIN,STAB2,TLR3,Ubiquitin,WDR6	39	22	Cellular Function and Maintenance, Antimicrobial Response, Inflammatory Response
Arf2,ARID2,DHX33,EIF6,FKBP14,GPD1L,H2AFY2,HISTONE,Hmgn2 (includes others),METTL3,MYC,Nc2,NEK11,NPAS3,Npm,OSBPL9,PCBP4,Ppp1r15a,PTGR2,Rn5s,RNA polymerase II,RNF8,Rnr,RNR3,RPGRIP1L,RPL35,RPS15A,SCPEP1,SMARCAD1,SUMO3,TERF2,TP53,TRIM6,TRIM44,YY2	33	21	Cellular Assembly and Organization, DNA Replication, Recombination, and Repair, Cancer
ABI1,AGPS,Alpha Actinin,BCR (complex),CRTC1,DLGAP4,DYNC1I1,ERK,HAND2,IFN Beta,Ige,IgG,IgG1,Igg3,Igm,IL12 (complex),INPP1,KTN1,L3MBTL3,MED28,mediator,MSX1,PLC gamma,POLR2L,Pp2b,ROR2,Sos,SPAG9,TNNT3,Tropomyosin,UBP1,USHBP1,VAV2,Wnt,ZNF668	32	19	Embryonic Development, Organismal Development, Tissue Morphology
AADAT,ADRA1B,ATP8A2,BNIP3L,CCDC15,CD3,CELSR3,Cg,CLDN7,DDX4,DSG2,Focal adhesion kinase,FOXN2,FSH,Gpcr,Histone h3,IKK (complex),Integrin,LDL,LTA4H,LTB4R2,Mapk,Mmp,NPY1R,NR2F1,ONECUT1,p85 (pik3r),Pdgfr,Pkc(s),Rac,Ras,SHISA2,TMEM62,Vegf,XKR8	29	18	Nervous System Development and Function, Organ Morphology, Organismal Development
ADAT1,CREB3,DOLK,DZANK1,ELAVL1,GIPC3,GPATCH3,GPR137,HNF4A,KHDRBS1,MOV10,MTNR1B,MTRF1,NT5DC3,PDE4DIP,PLA2G12B,PLD3,PPIP5K2,PRELID3B,PRMT1,RNF185,SLC50A1,SMIM7,SMIM12,SNX16,SNX30,SORT1,TANGO6,TMBIM4,TMEM9,TMEM101,TMEM216,TMEM14A,VN1R1,XKR6	28	17	Auditory Disease, Hereditary Disorder, Neurological Disease
Akt,calpain,Cbp/p300,CHTF8,CLDN23,CLOCK,Cyclin A,Cyclin E,E2f,estrogen receptor,GRB14,Growth hormone,Hdac,HDL-cholesterol,Histone h4,MED23,MMP24,N-cor,NFIL3,ONECUT2,PCYT1A,PDE4B,PIM2,Rb,SAA,SRGAP3,STAT5a/b,STAT5B,SUV39H1,TBX2,thymidine kinase,thyroid hormone receptor,TIP60,UBIAD1,VKORC1L1	27	17	Vitamin and Mineral Metabolism, Cell Death and Survival, Hematological System Development and Function
14-3-3,ABLIM2,ACP1,Actin,ADCY,Alpha tubulin,ATOH1,Calmodulin,CaMKII,Ck2,Creb,F Actin,Gsk3,Insulin,LASP1,Lh,Myh9l1,PDCD6IP,Pdgf (complex),PI3K (complex),Pka,PPP3CA,Proinsulin,RAPGEF4,RIMBP2,SPAST,STARD3,TCR,TUBA3E,TUBA4A,tubulin (complex),tubulin (family),UNC50,VAMP8,YWHAE	25	16	Auditory and Vestibular System Development and Function, Cell Death and Survival, Cell Morphology
ADGRE3,APP,C11orf63,C1QTNF6,C2orf57,CACNG5,CENPK,ESR1,FAM186A,FBXO25,GIMAP6,GPR61,GPR78,HSPB1,INTS10,IRS1,Irx5,KCTD3,KISS1R,mir-1,MRS2,PRR15,RAF1,RSPH3,SLC39A4,SOX3,SPATA7,TMA7,TMEM144,TMEM192,TOR3A,tretinoin,TSNAXIP1,VPS13D,ZFAT	20	14	Cellular Development, Cellular Growth and Proliferation, Endocrine System Development and Function
B3GALNT2,BCL2,beta-estradiol,CACNA1G,CHST5,CHST13,CPXM1,DNAI1,EGF,GAL3ST2,ganglioside GD3,GRID2,HS1BP3,HS3ST4,HS3ST5,HS3ST6,HS3ST3A1,HS3ST3B1,HS6ST3,HSD17B12,INPP5J,LOC100910235,MARC1,NDST4,NRG1,Pat,SLC13A3,SLC46A2,sulfotransferase,Sult1c2 (includes others),TCTN3,TGFB1,TMEM39B,TMEM41A,USH2A	19	13	Post-Translational Modification, Carbohydrate Metabolism, Small Molecule Biochemistry
ABCA7,APP,ARMC9,ATP11C,ATP8B1,ATP8B2,ATP8B3,C1D,ELMOD3,endocannabinoid,FZD3,FZD5,GLRX5,GPR3,GPR6,GPR12,GPR15,GPR61,GPR78,GPR85,KIAA1143,LPAR3,LPAR6,LYRM7,phospholipid,PHYHD1,PIK3R5,PTGDR,RXFP3,SLC25A24,STRIP2,SYT17,TEX2,UBTD1,VIPR2	18	13	Cellular Assembly and Organization, Lipid Metabolism, Molecular Transport
AKAP2,ARRB2,C17orf75,CCDC86,CD3E,CHD2,CLUH,ERAL1,FAM91A1,FAS,ganglioside GM1,GCAT,GHDC,GPR55,HYPK,IL4,LY9,LY75,MTA2,MVB12B,NAA15,NAA16,NKTR,PLA2R1,PLCG1,PLCL2,PTPRCAP,SIRT7,SLC23A1,TMEM38A,TNR,Trbv13-2,TRPA1,WDR11,ZP3	14	10	Cell Death and Survival, Cancer, Organismal Injury and Abnormalities
ACER2,Alp,AMPK,Ap1,Calcineurin protein(s),caspase,CCM2,CRYBA4,cytochrome C,GFPT1,Hsp27,Hsp70,Hsp90,Ifn,Ifn gamma,Ikb,IL1,IL12 (family),Immunoglobulin,Interferon alpha,Jnk,MAT2A,Mek,Nos,P38 MAPK,p70 S6k,PARP,PDGF BB,PP2A,PRKAA,STK39,Tgf beta,Tlr,TLR2,Tnf (family)	8	7	Developmental Disorder, Ophthalmic Disease, Organismal Injury and Abnormalities

## Sheet: AH Enriched Networks
AH Enriched Networks
Molecules in Network	Score	Focus Molecules	Top Diseases and Functions
ACHE,Actin,ACTN2,AK1,Akt,Alpha Actinin,Calcineurin protein(s),CaMKII,CHAT,CKMT2,CLIC5,EHD4,F Actin,FHL2,Gm-csf,GSTK1,Hdac,HIC1,HSPB2,HTRA1,Ldh (complex),MB,MEF2,Nfat (family),Pak,PDLIM4,PFKM,PI3K (family),PIK3IP1,PYGM,SLC18A3,STK35,TCAP,TCF,TTN	36	21	Cardiac Hypertrophy, Cardiovascular Disease, Developmental Disorder
AKR1B1,ARG2,chymotrypsin,Cpla2,CTRB2,DIO1,FBXO41,GOT,GOT2,HBE1,Hsp27,Ifn gamma,Ige,IL12 (complex),JAK,LDL,MDH2,Mek,MYLIP,NFkB (complex),Nr1h,P glycoprotein,PARP,PTGS2,RBP2,RPS6KA5,Rxr,SLC16A3,SOCS3,STARD7,STAT5a/b,TFPI2,Tnf (family),trypsin,VEGFA	31	17	Cancer, Cell Death and Survival, Organismal Injury and Abnormalities
20s proteasome,26s Proteasome,ARRDC3,B2M,BCR (complex),C1QTNF5,Ctbp,Cyclin A,Cyclin E,ERK1/2,ERN1,HISTONE,HLA-A,Hla-abc,HMGN3,Hsp70,IFI35,Ifnar,Ikb,MHC Class I (complex),MHC CLASS I (family),MHC I-α,NAMPT,NLRC5,Nos,PABPC1,PABPC4,PRMT8,PSME1,PSME2,Tap,TAP1,TAPBPL,TOB1,Ubiquitin	30	17	Cell Morphology, Hematological Disease, Hematological System Development and Function
ACKR4,ADCY,ADORA1,ADRB2,Beta Arrestin,chemokine,Collagen type I,CRHR1,CXCR4,ERK,Focal adhesion kinase,G protein,G protein alphai,Gpcr,GPR22,GPR137C,Gs-coupled receptor,IKK (complex),IL12 (family),Integrin,ITGA2B,LHCGR,MKNK2,Mmp,p85 (pik3r),PLC,PRUNE,Rac,Ras,Ras homolog,SRC (family),STAT,TSH,VIPR1,VIPR2	20	13	Cell Signaling, Nucleic Acid Metabolism, Molecular Transport
ACTB,ANKRD9,APP,CCDC57,CCDC28B,CELF4,CFDP1,CNTN3,DLG4,DSCAML1,Dstn/Dstnl1,EHHADH,ERMN,FAM90A1,FGD4,GPD1,IMPDH2,KLHL17,LRRTM3,MARCH10,MICAL3,MMEL1,MTMR14,MXI1,NOVA1,PHACTR1,PRIMA1,PROSER2,Prrt1,PURG,PUSL1,RALGPS1,SMTNL2,TMCC2,TSPAN5	18	12	Nervous System Development and Function, Organ Morphology, Tissue Morphology
ALDOC,caspase,CASQ1,Cbp/p300,Cbp/p300-Creb,CD3,CDK18,Cg,chloroacetic acid,Creb,D-glutamine,EPAS1,estrogen receptor,Fibrinogen,FLT1,FSH,GABRA6,GAPDH,Growth hormone,Histone h3,Histone h4,Hsp90,Il1bos,Insulin,KHDC1L,Lh,Pdgf (complex),Pka,Pkc(s),PLIN3,PPP1R3D,RNA polymerase II,TMEM27,VAMP2,Vegf	17	11	Inflammatory Disease, Organismal Injury and Abnormalities, Respiratory Disease
ADCY8,CABP1,CACNA1S,Cacnb1,Calmodulin,CHST2,CHST7,CNGA3,CNGB3,CRHBP,DNAJC21,EPHX1,ESR1,ethanol,FBXO45,FIBP,GLT8D2,HSPA5,HSPA13,KCNQ4,KLHL24,LRRC75A,MACROD1,MCOLN1,PDE7A,PEX6,POMC,REM1,STAU2,SULT1C2,THBS3,TMEM74,Trypsinogen,voltage-gated calcium channel,YPEL2	17	11	Behavior, Hereditary Disorder, Ophthalmic Disease
ADGRB3,AGBL2,C10orf90,DCLRE1A,DRAM1,Eif2s3y,GCOM1,HSCB,HSP90AA1,ISCU,ISX,JAK2,KIAA0408,LAPTM4A,MAGEB18,MTHFSD,OTUD7A,PDP1,PINK1,PSMC2,RHPN2,SLC4A3,TBXAS1,THG1L,TMEM127,TMEM151A,TNNI3K,TP53,TP73,TRAF6,TRIM37,TRMT11,TSPAN1,UBC,UBE2QL1	17	11	Cellular Compromise, Cell Death and Survival, Cellular Function and Maintenance
ACADVL,ACSS1,ADAMTS7,AQP8,BCL2,C11orf96,CEP85,CEP152,CSK,DHRS1,ENTPD2,GCG,GLI1,GLIS1,GREM2,GRN,heparin,IL6,KIAA1211,LECT2,MIA2,mir-503,MMP17,PCGF5,PLA2G2D,PROK2,PRSS57,RNASE6,S100A9,S100A16,SAA2,SERPINA7,SMPDL3B,SOX18,SPNS1	15	10	Cellular Compromise, Gastrointestinal Disease, Hepatic System Disease
1-O-hexadecyl-2-N-methylcarbamol-sn-glycerol-3-phosphocholine,ADAMTS2,ADAMTS8,ADAMTS9,APMAP,C1QC,CA6,CREB1,DNAJB4,DNAJC2,dystroglycan,ECEL1,Ecm,ECM2,FAM171A1,goralatide,GYLTL1B,IMPA1,KLF7,LARGE,LRP1,MGAT4B,MGAT4C,MMP2,NTRK1,OSM,PDLIM5,PLAUR,PZP,RASA4,SPINK7,SPOCK3,SUMO4,TMBIM1,TUFT1	13	9	Connective Tissue Disorders, Cell Death and Survival, Developmental Disorder
Alp,AMPK,Ap1,CEBPD,cytochrome C,EPO,FRZB,GADD45B,GADD45G,HBZ,hemoglobin,HIPK3,Ifn,IFN Beta,IgG,IgG1,Igg3,Igm,IL1,Immunoglobulin,Interferon alpha,ITGB7,Jnk,MAP2K1/2,Mapk,Notch,P38 MAPK,PDGF BB,PI3K (complex),PLC gamma,Pro-inflammatory Cytokine,Sapk,TCR,Tgf beta,Tlr	12	8	Cell Cycle, Hematological System Development and Function, Increased Levels of Hematocrit
MYBPC2,PCDH12	2	1	Cell-To-Cell Signaling and Interaction, Nervous System Development and Function, Reproductive System Development and Function
KLF3,SLC52A3,TRIP13	2	1	Auditory Disease, Hereditary Disorder, Neurological Disease
EFR3B,FCAR,HOXB5,phosphatidylinositol,PI4KA,TMEM17,TMEM185A,TTC7B	1	1	Carbohydrate Metabolism, Lipid Metabolism, Small Molecule Biochemistry

## Sheet: Enriched Networks in Cluster 1
Enriched Networks in Cluster 1
Molecules in Network	Score	Focus Molecules	Top Diseases and Functions
ACHE,Actin,ACTN2,AK1,Akt,Alpha Actinin,Calcineurin protein(s),CaMKII,CHAT,CKMT2,CLIC5,EHD4,F Actin,FHL2,Gm-csf,GSTK1,Hdac,HIC1,HSPB2,HTRA1,Ldh (complex),MB,MEF2,Nfat (family),Pak,PDLIM4,PFKM,PI3K (family),PIK3IP1,PYGM,SLC18A3,STK35,TCAP,TCF,TTN	36	21	Cardiac Hypertrophy, Cardiovascular Disease, Developmental Disorder
AKR1B1,ARG2,chymotrypsin,Cpla2,CTRB2,DIO1,FBXO41,GOT,GOT2,HBE1,Hsp27,Ifn gamma,Ige,IL12 (complex),JAK,LDL,MDH2,Mek,MYLIP,NFkB (complex),Nr1h,P glycoprotein,PARP,PTGS2,RBP2,RPS6KA5,Rxr,SLC16A3,SOCS3,STARD7,STAT5a/b,TFPI2,Tnf (family),trypsin,VEGFA	31	17	Cancer, Cell Death and Survival, Organismal Injury and Abnormalities
20s proteasome,26s Proteasome,ARRDC3,B2M,BCR (complex),C1QTNF5,Ctbp,Cyclin A,Cyclin E,ERK1/2,ERN1,HISTONE,HLA-A,Hla-abc,HMGN3,Hsp70,IFI35,Ifnar,Ikb,MHC Class I (complex),MHC CLASS I (family),MHC I-α,NAMPT,NLRC5,Nos,PABPC1,PABPC4,PRMT8,PSME1,PSME2,Tap,TAP1,TAPBPL,TOB1,Ubiquitin	30	17	Cell Morphology, Hematological Disease, Hematological System Development and Function
ACKR4,ADCY,ADORA1,ADRB2,Beta Arrestin,chemokine,Collagen type I,CRHR1,CXCR4,ERK,Focal adhesion kinase,G protein,G protein alphai,Gpcr,GPR22,GPR137C,Gs-coupled receptor,IKK (complex),IL12 (family),Integrin,ITGA2B,LHCGR,MKNK2,Mmp,p85 (pik3r),PLC,PRUNE,Rac,Ras,Ras homolog,SRC (family),STAT,TSH,VIPR1,VIPR2	20	13	Cell Signaling, Nucleic Acid Metabolism, Molecular Transport
ACTB,ANKRD9,APP,CCDC57,CCDC28B,CELF4,CFDP1,CNTN3,DLG4,DSCAML1,Dstn/Dstnl1,EHHADH,ERMN,FAM90A1,FGD4,GPD1,IMPDH2,KLHL17,LRRTM3,MARCH10,MICAL3,MMEL1,MTMR14,MXI1,NOVA1,PHACTR1,PRIMA1,PROSER2,Prrt1,PURG,PUSL1,RALGPS1,SMTNL2,TMCC2,TSPAN5	18	12	Nervous System Development and Function, Organ Morphology, Tissue Morphology
ALDOC,caspase,CASQ1,Cbp/p300,Cbp/p300-Creb,CD3,CDK18,Cg,chloroacetic acid,Creb,D-glutamine,EPAS1,estrogen receptor,Fibrinogen,FLT1,FSH,GABRA6,GAPDH,Growth hormone,Histone h3,Histone h4,Hsp90,Il1bos,Insulin,KHDC1L,Lh,Pdgf (complex),Pka,Pkc(s),PLIN3,PPP1R3D,RNA polymerase II,TMEM27,VAMP2,Vegf	17	11	Inflammatory Disease, Organismal Injury and Abnormalities, Respiratory Disease
ADCY8,CABP1,CACNA1S,Cacnb1,Calmodulin,CHST2,CHST7,CNGA3,CNGB3,CRHBP,DNAJC21,EPHX1,ESR1,ethanol,FBXO45,FIBP,GLT8D2,HSPA5,HSPA13,KCNQ4,KLHL24,LRRC75A,MACROD1,MCOLN1,PDE7A,PEX6,POMC,REM1,STAU2,SULT1C2,THBS3,TMEM74,Trypsinogen,voltage-gated calcium channel,YPEL2	17	11	Behavior, Hereditary Disorder, Ophthalmic Disease
ADGRB3,AGBL2,C10orf90,DCLRE1A,DRAM1,Eif2s3y,GCOM1,HSCB,HSP90AA1,ISCU,ISX,JAK2,KIAA0408,LAPTM4A,MAGEB18,MTHFSD,OTUD7A,PDP1,PINK1,PSMC2,RHPN2,SLC4A3,TBXAS1,THG1L,TMEM127,TMEM151A,TNNI3K,TP53,TP73,TRAF6,TRIM37,TRMT11,TSPAN1,UBC,UBE2QL1	17	11	Cellular Compromise, Cell Death and Survival, Cellular Function and Maintenance
ACADVL,ACSS1,ADAMTS7,AQP8,BCL2,C11orf96,CEP85,CEP152,CSK,DHRS1,ENTPD2,GCG,GLI1,GLIS1,GREM2,GRN,heparin,IL6,KIAA1211,LECT2,MIA2,mir-503,MMP17,PCGF5,PLA2G2D,PROK2,PRSS57,RNASE6,S100A9,S100A16,SAA2,SERPINA7,SMPDL3B,SOX18,SPNS1	15	10	Cellular Compromise, Gastrointestinal Disease, Hepatic System Disease
1-O-hexadecyl-2-N-methylcarbamol-sn-glycerol-3-phosphocholine,ADAMTS2,ADAMTS8,ADAMTS9,APMAP,C1QC,CA6,CREB1,DNAJB4,DNAJC2,dystroglycan,ECEL1,Ecm,ECM2,FAM171A1,goralatide,GYLTL1B,IMPA1,KLF7,LARGE,LRP1,MGAT4B,MGAT4C,MMP2,NTRK1,OSM,PDLIM5,PLAUR,PZP,RASA4,SPINK7,SPOCK3,SUMO4,TMBIM1,TUFT1	13	9	Connective Tissue Disorders, Cell Death and Survival, Developmental Disorder
Alp,AMPK,Ap1,CEBPD,cytochrome C,EPO,FRZB,GADD45B,GADD45G,HBZ,hemoglobin,HIPK3,Ifn,IFN Beta,IgG,IgG1,Igg3,Igm,IL1,Immunoglobulin,Interferon alpha,ITGB7,Jnk,MAP2K1/2,Mapk,Notch,P38 MAPK,PDGF BB,PI3K (complex),PLC gamma,Pro-inflammatory Cytokine,Sapk,TCR,Tgf beta,Tlr	12	8	Cell Cycle, Hematological System Development and Function, Increased Levels of Hematocrit
MYBPC2,PCDH12	2	1	Cell-To-Cell Signaling and Interaction, Nervous System Development and Function, Reproductive System Development and Function
KLF3,SLC52A3,TRIP13	2	1	Auditory Disease, Hereditary Disorder, Neurological Disease
EFR3B,FCAR,HOXB5,phosphatidylinositol,PI4KA,TMEM17,TMEM185A,TTC7B	1	1	Carbohydrate Metabolism, Lipid Metabolism, Small Molecule Biochemistry
