# Supplementary material for: Systematic identification and characterization of cardiac long intergenic noncoding RNAs in zebrafish
Source: Sci Rep. 2017 Apr 28;7:1250. doi: 10.1038/s41598-017-00823-3 (PMC5430783; doi:10.1038/s41598-017-00823-3)
Supplement: Supplementary file 4 — Supplemental Table 3 [file 41598_2017_823_MOESM4_ESM.xls]

## Sheet: Bidirectional lincRNAs EH
Bidirectional lincRNAs EH
Transcript	Gene	T_G	T_me	G_me	T_ma	G_ma
TCONS_00074189	arid2	TCONS_00074189-arid2	-0.998742	1.68919	0.737968	0.916023
TCONS_00075626	BX950868.1	TCONS_00075626-BX950868.1	-0.874281	-inf	0.6828	1.32586
TCONS_00017776	c1d	TCONS_00017776-c1d	-1.41838	1.22908	0.264786	0.012922
TCONS_00016569	cacna1g	TCONS_00016569-cacna1g	3.26491	4.82492	4.12654	6.48107
TCONS_00050140	calm2a	TCONS_00050140-calm2a	1.24163	0.763615	-inf	-2.50843
TCONS_00017790	meis1	TCONS_00017790-meis1	0.155075	1.7732	0.513056	1.21653
TCONS_00046542	sdr39u1	TCONS_00046542-sdr39u1	1.8112	-0.113813	-0.0191087	0.182271
TCONS_00007309	si:ch1073-286c18.5	TCONS_00007309-si:ch1073-286c18.5	0.711535	4.8881	0.0527721	-2.08106
TCONS_00066754	si:ch211-68a17.4	TCONS_00066754-si:ch211-68a17.4	-2.84631	-0.571122	-2.17917	0.0748416
TCONS_00078374	si:dkey-238o14.8	TCONS_00078374-si:dkey-238o14.8	-0.194028	1.9352	-2.39237	0.304109
TCONS_00098084	smarcad1	TCONS_00098084-smarcad1	-2.91467	2.65946	-2.89315	-0.428693
TCONS_00007803	snx30	TCONS_00007803-snx30	3.15648	-0.170821	2.24779	-0.38213
TCONS_00026988	tbx2b	TCONS_00026988-tbx2b	2.73797	2.14468	-0.407583	-0.862932
TCONS_00026989	tbx2b	TCONS_00026989-tbx2b	1.71326	2.14468	-0.941878	-0.862932
TCONS_00074650	tmbim4	TCONS_00074650-tmbim4	3.61269	-0.697636	3.67159	-0.00544276
TCONS_00050295	usp46	TCONS_00050295-usp46	3.56558	0.0361616	1.97911	0.53166
TCONS_00011260	vsg1	TCONS_00011260-vsg1	-1.27138	-3.83349	-0.637217	-1.66966
TCONS_00097990	wdr6	TCONS_00097990-wdr6	1.04664	0.954885	-2.07323	0.539519
TCONS_00014804	ZCCHC4	TCONS_00014804-ZCCHC4	3.21194	1.16923	0.475198	0.610031
TCONS_00030868	zfat	TCONS_00030868-zfat	0.718498	-0.104384	0.768738	-0.030401
TCONS_00031491	zgc:77056	TCONS_00031491-zgc:77056	0.928017	0.281191	-0.695731	-0.242486

## Sheet: Bidirectional lincRNAs AH
Bidirectional lincRNAs AH
Transcript	Gene	T_G	T_me	G_me	T_ma	G_ma
TCONS_00061758	adnpb	TCONS_00061758-adnpb	-inf	1.34957	1.37243	0.250831
TCONS_00074189	arid2	TCONS_00074189-arid2	-0.998742	1.68919	0.737968	0.916023
TCONS_00069379	BX927317.3	TCONS_00069379-BX927317.3	0	-4.49321	inf	-0.8131
TCONS_00075626	BX950868.1	TCONS_00075626-BX950868.1	-0.874281	-inf	0.6828	1.32586
TCONS_00017776	c1d	TCONS_00017776-c1d	-1.41838	1.22908	0.264786	0.012922
TCONS_00016569	cacna1g	TCONS_00016569-cacna1g	3.26491	4.82492	4.12654	6.48107
TCONS_00086255	coq7	TCONS_00086255-coq7	-inf	0.872203	1.35789	0.953708
TCONS_00079439	ftr51	TCONS_00079439-ftr51	-2.01528	-0.320169	-0.277017	0.0820669
TCONS_00002820	gas6	TCONS_00002820-gas6	-1.21085	1.09288	2.65944	2.15059
TCONS_00035300	id2a	TCONS_00035300-id2a	-0.109387	2.48629	1.28879	-1.32313
TCONS_00017790	meis1	TCONS_00017790-meis1	0.155075	1.7732	0.513056	1.21653
TCONS_00046542	sdr39u1	TCONS_00046542-sdr39u1	1.8112	-0.113813	-0.0191087	0.182271
TCONS_00029326	serinc2l	TCONS_00029326-serinc2l	-0.901634	-1.22302	1.81104	-0.647036
TCONS_00007309	si:ch1073-286c18.5	TCONS_00007309-si:ch1073-286c18.5	0.711535	4.8881	0.0527721	-2.08106
TCONS_00046873	si:ch211-66k16.27	TCONS_00046873-si:ch211-66k16.27	-0.796977	2.17721	4.51359	-0.202531
TCONS_00066754	si:ch211-68a17.4	TCONS_00066754-si:ch211-68a17.4	-2.84631	-0.571122	-2.17917	0.0748416
TCONS_00029592	si:dkey-7j14.6	TCONS_00029592-si:dkey-7j14.6	-6.00708	-0.324357	-0.324576	0.54643
TCONS_00028979	slmo1	TCONS_00028979-slmo1	-5.25769	0.53378	-1.4137	0.0256888
TCONS_00098084	smarcad1	TCONS_00098084-smarcad1	-2.91467	2.65946	-2.89315	-0.428693
TCONS_00007803	snx30	TCONS_00007803-snx30	3.15648	-0.170821	2.24779	-0.38213
TCONS_00026988	tbx2b	TCONS_00026988-tbx2b	2.73797	2.14468	-0.407583	-0.862932
TCONS_00026989	tbx2b	TCONS_00026989-tbx2b	1.71326	2.14468	-0.941878	-0.862932
TCONS_00074650	tmbim4	TCONS_00074650-tmbim4	3.61269	-0.697636	3.67159	-0.00544276
TCONS_00050295	usp46	TCONS_00050295-usp46	3.56558	0.0361616	1.97911	0.53166
TCONS_00011260	vsg1	TCONS_00011260-vsg1	-1.27138	-3.83349	-0.637217	-1.66966
TCONS_00014804	ZCCHC4	TCONS_00014804-ZCCHC4	3.21194	1.16923	0.475198	0.610031
TCONS_00030868	zfat	TCONS_00030868-zfat	0.718498	-0.104384	0.768738	-0.030401
TCONS_00065079	zgc:112408	TCONS_00065079-zgc:112408	-inf	-1.13643	3.92678	0.606891
TCONS_00031491	zgc:77056	TCONS_00031491-zgc:77056	0.928017	0.281191	-0.695731	-0.242486
