# Supplementary material for: Systematic identification and characterization of cardiac long intergenic noncoding RNAs in zebrafish
Source: Sci Rep. 2017 Apr 28;7:1250. doi: 10.1038/s41598-017-00823-3 (PMC5430783; doi:10.1038/s41598-017-00823-3)
Supplement: Supplementary file 6 — Supplemental Table 5 [file 41598_2017_823_MOESM6_ESM.xls]

## Sheet: AH enriched lincRNAs
lincRNA_ID	average FPKM in adult heart samples	average FPKM in adult muscle samples	AH/AM
TCONS_00028686	21.22	0.02	1071.09
TCONS_00000891	2.29	0.02	99.7
TCONS_00007831	6.12	0.13	45.84
TCONS_00079130	360.61	11.79	30.59
TCONS_00007801	56.03	3.6	15.54
TCONS_00040395	583.28	51.03	11.43
TCONS_00040395	583.28	51.03	11.43
TCONS_00048108	362	41.76	8.67
TCONS_00048108	362	41.76	8.67
TCONS_00071085	2.35	0.4	5.86
TCONS_00035862	8.27	1.53	5.4
TCONS_00061250	7.64	1.51	5.05
TCONS_00096387	3.13	0.63	4.98
TCONS_00065691	9.4	2.08	4.51
TCONS_00064425	80.93	20.19	4.01
TCONS_00064425	80.93	20.19	4.01
TCONS_00022936	72.31	25.24	2.86
TCONS_00022820	24.56	10.34	2.38
TCONS_00013715	51.94	27.38	1.9
TCONS_00020362	27.62	14.83	1.86
TCONS_00052125	45.68	33.29	1.37
AH, adult zebrafish heart; AM, adult zebrafish muscle
