# Supplementary material for: Systematic identification and characterization of cardiac long intergenic noncoding RNAs in zebrafish
Source: Sci Rep. 2017 Apr 28;7:1250. doi: 10.1038/s41598-017-00823-3 (PMC5430783; doi:10.1038/s41598-017-00823-3)
Supplement: Supplementary file 7 — Supplemental Table 6 [file 41598_2017_823_MOESM7_ESM.xls]

## Sheet: lincRNA highly expressed in EH
lincRNA	average FPKM in EH samples	average FPKM in AH samples	EH/AH	comment
TCONS_00045641	2.86	0.05	63.23
TCONS_00042736	17.75	0.41	42.99
TCONS_00070135	2.86	0.07	42.5
TCONS_00019262	8.92	0.45	19.73
TCONS_00086037	2.85	0.17	17.13
TCONS_00073910	32.71	2.01	16.28
TCONS_00029483	8.7	0.6	14.53
TCONS_00094311	2.79	0.31	8.92
TCONS_00006133	16.87	2.23	7.57
TCONS_00101671	5.79	0.86	6.74
TCONS_00009015	183.92	27.84	6.61
TCONS_00097468	9.86	1.97	5.01
TCONS_00089560	10.51	2.24	4.68
TCONS_00041526	27.03	6.06	4.46
TCONS_00010761	17.29	4.28	4.04
TCONS_00023920	91.83	416.42	0.22	negative control
EH, embryonic zebrafish heart; AH, adult zebrafish heart

## Sheet: lincRNA highly expressed in AH
id	log2(fold change)
TCONS_00042736	-5.42601
TCONS_00070135	-5.40956
TCONS_00092179	-4.30338
TCONS_00019262	-4.30203
TCONS_00086037	-4.09877
TCONS_00073910	-4.02503
TCONS_00029483	-3.86135
TCONS_00041066	-3.23707
TCONS_00097990	-3.11987
TCONS_00039873	-3.11558
TCONS_00006133	-2.92002
TCONS_00101671	-2.75247
TCONS_00009015	-2.7238
TCONS_00097468	-2.32605
TCONS_00089560	-2.22652
TCONS_00010761	-2.01425
TCONS_00011910	inf
TCONS_00020512	inf
TCONS_00036162	inf
TCONS_00039167	inf
TCONS_00041900	inf
TCONS_00042070	inf
TCONS_00043392	inf
TCONS_00044942	inf
TCONS_00051282	inf
TCONS_00062814	inf
TCONS_00065079	inf
TCONS_00067504	inf
TCONS_00067507	inf
TCONS_00068471	inf
TCONS_00071192	inf
TCONS_00076379	inf
TCONS_00077233	inf
TCONS_00081924	inf
TCONS_00086255	inf
TCONS_00090729	inf
TCONS_00097574	inf
TCONS_00100278	inf
TCONS_00000078	2.04961
TCONS_00023920	2.18096
TCONS_00079130	2.25692
TCONS_00094379	2.26133
TCONS_00082026	2.27808
TCONS_00005687	2.58467
TCONS_00016920	3.14214
TCONS_00024784	3.23008
TCONS_00078629	3.2766
TCONS_00063883	3.54571
TCONS_00016938	3.75184
TCONS_00061250	4.34108
TCONS_00028686	7.75881
