# Supplementary material for: Systematic identification and characterization of cardiac long intergenic noncoding RNAs in zebrafish
Source: Sci Rep. 2017 Apr 28;7:1250. doi: 10.1038/s41598-017-00823-3 (PMC5430783; doi:10.1038/s41598-017-00823-3)
Supplement: Supplementary file 8 — Supplemental Table 7 [file 41598_2017_823_MOESM8_ESM.xls]

## Sheet: mm9
Gene_mm9	transcript_zebrafish
Diap1	TCONS_00059340_1
Fam73b	TCONS_00052058_1
Klc1	TCONS_00087875_1
Magi1	TCONS_00066876_1
Magi2	TCONS_00066876_1
Magi3	TCONS_00066876_1
Pde4b	TCONS_00088707_1
Ptprk	TCONS_00049734_1
Smg6	TCONS_00026932_1
Zfp521	TCONS_00045240_1
Zfp84	TCONS_00004996_1
bed file
chr13	49481191	49482239	TCONS_00001001	914	-	49481191	49482239	0	43	27,10,27,29,7,10,36,14,3,10,25,32,75,3,43,15,28,29,24,17,20,30,13,17,17,55,38,6,25,3,7,6,21,25,24,32,11,11,24,17,14,21,38,	0,29,39,66,95,102,112,148,162,165,175,200,281,358,361,407,422,451,487,512,533,558,588,602,626,651,706,744,750,775,778,785,791,812,841,865,903,917,934,958,975,989,1010,
chr2	171688769	171689771	TCONS_00002245	940	+	171688769	171689771	0	31	259,7,22,34,35,25,5,18,17,16,14,11,23,28,33,31,32,22,36,20,18,17,7,16,17,28,31,9,19,96,11,	0,265,283,308,342,380,405,410,428,445,461,475,486,512,543,576,610,642,667,703,723,741,758,765,782,799,827,861,873,895,991,
chr9	22043910	22044224	TCONS_00002370	980	+	22043910	22044224	0	9	5,74,58,24,49,20,34,14,19,	0,5,79,138,170,222,245,281,295,
chr15	76740795	76741119	TCONS_00002370	980	-	76740795	76741119	0	13	27,38,25,17,23,22,14,13,18,39,19,26,11,	0,32,70,97,117,147,169,189,207,225,265,286,313,
chr17	3564292	3564692	TCONS_00002558	870	-	3564292	3564692	0	11	11,37,23,26,37,88,12,18,45,95,8,	0,11,48,71,97,134,222,234,252,297,392,
chr17	3564292	3564692	TCONS_00002557	870	-	3564292	3564692	0	11	11,37,23,26,37,88,12,18,45,95,8,	0,11,48,71,97,134,222,234,252,297,392,
chr1	85054912	85055803	TCONS_00006156	986	+	85054912	85055803	0	18	64,142,10,86,12,29,80,18,20,33,20,32,45,67,11,30,72,51,	0,67,209,220,312,325,354,439,457,479,512,540,584,632,699,710,748,840,
chr13	15331956	15332844	TCONS_00006156	986	+	15331956	15332844	0	19	64,142,10,86,12,29,72,16,26,33,20,32,45,67,46,12,62,8,51,	0,67,209,220,312,325,354,433,449,477,510,538,582,630,697,744,765,829,837,
chr3	41058191	41059088	TCONS_00006156	986	+	41058191	41059088	0	20	64,83,12,47,10,106,7,13,80,18,20,33,20,32,45,67,46,12,39,83,	0,67,155,168,215,226,340,347,360,445,463,485,518,546,590,638,705,752,773,814,
chr10	111998873	111999167	TCONS_00003814	858	+	111998873	111999167	0	14	16,10,14,12,17,17,28,11,10,17,9,92,10,18,	0,16,26,41,53,70,91,119,130,148,165,174,266,276,
chr8	59118172	59118615	TCONS_00004050	936	-	59118172	59118615	0	14	50,178,6,13,23,12,11,15,30,15,6,16,35,19,	0,51,230,237,254,277,294,307,322,352,367,373,389,424,
chr7	30560820	30560896	TCONS_00004996	1000	+	30560820	30560896	0	1	76,	0,
chr17	50400143	50400837	TCONS_00009015	982	+	50400143	50400837	0	15	13,23,13,17,16,8,33,30,42,13,16,58,14,11,105,	0,128,161,233,253,271,279,315,400,443,458,474,533,547,589,
chr15	20094504	20096347	TCONS_00013715	978	+	20094504	20096347	0	61	27,30,19,42,30,31,36,10,31,13,19,19,28,11,16,55,17,14,86,23,16,24,15,27,14,25,12,33,20,20,18,28,7,11,31,9,18,31,7,14,21,21,58,31,43,55,14,32,13,15,8,10,11,17,55,25,13,37,15,8,93,	0,32,65,84,127,157,188,228,249,284,299,318,341,369,380,396,454,474,495,587,612,630,659,682,720,744,777,792,834,861,881,906,935,942,953,984,996,1014,1045,1052,1066,1091,1123,1189,1224,1267,1325,1339,1373,1393,1410,1429,1466,1489,1536,1609,1648,1661,1703,1719,1750,
chr11	93975518	93978190	TCONS_00014119	986	-	93975518	93978190	0	7	145,12,7,23,11,21,56,	0,2525,2537,2544,2572,2594,2616,
chr17	29628297	29630755	TCONS_00014729	978	-	29628297	29630755	0	13	88,32,104,46,75,71,14,149,11,72,33,17,74,	0,88,120,245,291,366,437,451,600,612,2326,2367,2384,
chr19	44791757	44792189	TCONS_00020182	948	-	44791757	44792189	0	11	34,19,48,49,79,29,7,19,87,28,21,	0,37,57,108,159,238,268,277,296,383,411,
chr5	108795595	108797035	TCONS_00024070	990	-	108795595	108797035	0	30	186,7,17,26,21,11,25,19,67,15,8,111,13,27,7,36,9,35,119,49,13,10,5,13,13,9,76,18,46,19,	0,197,214,234,263,291,332,416,453,526,580,627,740,780,810,841,910,953,991,1129,1179,1192,1202,1207,1222,1237,1272,1348,1366,1421,
chr11	38573865	38574096	TCONS_00021931	852	-	38573865	38574096	0	10	14,7,33,44,29,19,10,29,27,15,	0,14,21,54,98,130,149,160,189,216,
chrX	58183254	58183612	TCONS_00022247	972	-	58183254	58183612	0	11	3,39,15,12,30,17,24,94,64,12,25,	0,3,42,57,69,100,117,153,248,317,333,
chr11	74952675	74952871	TCONS_00026932	980	+	74952675	74952871	0	7	11,10,21,8,62,21,52,	0,14,26,51,61,123,144,
chr17	3145074	3198821	TCONS_00033864	974	+	3145074	3198821	0	82	84,162,147,7,53,75,115,46,13,61,4,11,121,56,54,194,101,114,157,89,7,43,137,7,13,59,56,29,31,33,52,5,10,47,39,28,14,7,16,19,9,21,8,18,30,38,8,17,17,10,15,18,4,113,90,18,14,19,9,35,11,10,11,32,27,15,17,18,24,15,26,38,14,24,7,18,42,14,29,56,21,19,	0,14088,17884,18031,19072,19128,22888,23006,23052,24252,24313,31990,32029,32536,32595,33080,39989,40686,42514,46742,46834,46844,50703,50840,50847,50860,52060,52119,52148,52191,52224,52276,52286,52296,52343,52382,52410,52431,52442,52468,52505,52524,52545,52559,52577,52607,52651,52659,52676,52702,52712,52727,52745,52749,53046,53136,53156,53173,53198,53207,53243,53255,53265,53276,53309,53336,53351,5…
chr2	161387685	161388139	TCONS_00040738	968	-	161387685	161388139	0	13	33,12,25,28,8,36,20,66,8,42,13,39,27,	0,33,48,73,101,109,145,167,238,256,365,378,427,
chr18	14131009	14131200	TCONS_00045240	1000	-	14131009	14131200	0	2	157,33,	0,158,
chr18	57636661	57636801	TCONS_00047214	784	+	57636661	57636801	0	7	11,30,6,48,4,16,14,	0,20,50,56,104,108,126,
chr18	57636661	57636801	TCONS_00047215	784	+	57636661	57636801	0	7	11,30,6,48,4,16,14,	0,20,50,56,104,108,126,
chr10	27925939	27926086	TCONS_00049734	946	+	27925939	27926086	0	2	130,17,	0,130,
chr10	108066606	108067746	TCONS_00053572	986	-	108066606	108067746	0	34	120,50,59,29,84,19,91,25,65,58,19,15,32,30,5,18,6,22,50,14,23,14,37,19,13,18,25,8,8,10,5,12,20,23,	0,121,172,232,262,347,367,459,485,551,610,630,648,680,710,720,740,746,770,820,834,869,883,923,965,979,1004,1031,1039,1047,1061,1071,1094,1117,
chr2	30223189	30223310	TCONS_00052058	868	+	30223189	30223310	0	2	11,110,	0,11,
chr18	38049351	38049470	TCONS_00059340	1000	-	38049351	38049470	0	1	119,	0,
chr17	29303657	29306441	TCONS_00062371	1000	-	29303657	29306441	0	4	67,57,13,13,	0,2692,2750,2771,
chr3	113233209	113233494	TCONS_00065285	994	-	113233209	113233494	0	4	41,28,37,156,	0,56,92,129,
chr3	113157417	113157702	TCONS_00065285	994	-	113157417	113157702	0	4	41,28,37,156,	0,56,92,129,
chr3	113124811	113125096	TCONS_00065285	994	-	113124811	113125096	0	4	41,28,37,156,	0,56,92,129,
chr3	113092208	113092493	TCONS_00065285	994	-	113092208	113092493	0	4	41,28,37,156,	0,56,92,129,
chr3	113059596	113059881	TCONS_00065285	994	-	113059596	113059881	0	4	41,28,37,156,	0,56,92,129,
chr8	61178893	61179601	TCONS_00064273	962	+	61178893	61179601	0	26	97,3,48,10,17,23,6,40,18,9,16,35,32,21,16,11,62,18,12,23,13,31,43,23,6,25,	0,97,100,148,159,187,221,231,274,298,307,323,359,391,412,428,439,502,520,532,559,574,607,650,677,683,
chr14	112086782	112089837	TCONS_00067574	968	-	112086782	112089837	0	74	56,8,21,21,8,25,7,31,8,9,25,19,34,52,34,8,36,18,10,18,6,16,12,24,33,37,23,21,14,10,6,24,63,8,10,3,13,49,34,18,18,11,18,42,20,20,29,31,11,51,28,32,23,28,23,28,23,61,17,11,13,16,28,45,17,19,18,15,22,39,28,7,23,20,	0,57,67,92,122,131,156,167,202,212,232,259,292,326,389,425,434,471,491,501,519,527,547,571,595,641,680,703,727,741,751,757,787,851,859,1920,1928,1943,1995,2034,2056,2097,2108,2126,2172,2193,2270,2299,2330,2341,2407,2435,2468,2491,2519,2542,2570,2593,2663,2694,2707,2734,2755,2787,2832,2860,2879,2897,2912,2936,2975,3005,3012,3035,
chr7	149629437	149630167	TCONS_00068198	990	-	149629437	149630167	0	7	9,19,101,154,12,21,33,	0,9,29,363,655,669,697,
chr6	93765695	93765819	TCONS_00066876	1000	-	93765695	93765819	0	1	124,	0,
chr5	19571369	19571493	TCONS_00066876	1000	+	19571369	19571493	0	1	124,	0,
chr3	103898983	103899107	TCONS_00066876	1000	-	103898983	103899107	0	1	124,	0,
chr8	124784246	124795262	TCONS_00067163	978	+	124784246	124795262	0	89	37,13,12,21,96,7,52,15,4,6,36,53,76,18,24,14,9,143,13,88,26,20,17,27,17,36,104,24,20,19,61,18,26,6,21,153,41,10,18,46,10,37,35,4,14,11,18,14,23,18,13,23,156,67,18,50,25,21,25,65,12,358,10,14,31,26,6,35,37,497,22,8,27,58,16,10,10,20,21,26,30,20,15,46,7,17,8,18,118,	0,37,50,69,90,186,197,249,264,268,274,310,366,449,470,495,1326,1335,1481,1509,1597,1628,1662,1679,1706,1727,1763,1867,1891,1911,1930,1991,2009,2036,2046,2070,2230,2272,2283,2301,2350,2360,2397,2446,2457,2482,2495,2515,2529,2561,2579,2597,2621,2777,2844,2864,2916,2948,2974,6662,8552,8570,8929,8942,8967,9005,9059,9071,9110,9147,10484,10506,10514,10546,10607,10623,10633,10650,10675,10702,10730,10760…
chr17	82767102	82767455	TCONS_00069098	980	-	82767102	82767455	0	9	44,17,31,17,25,14,9,23,12,	0,44,61,226,256,287,302,313,341,
chr7	6026118	6033840	TCONS_00069309	976	-	6026118	6033840	0	32	60,118,40,3,13,29,16,4,44,85,22,45,25,27,17,252,24,34,17,20,20,25,22,12,26,22,7,5,25,22,28,16,	0,66,195,236,240,253,282,305,514,559,644,6988,7033,7058,7085,7102,7354,7378,7412,7429,7453,7474,7499,7529,7545,7586,7610,7621,7629,7654,7676,7706,
chr7	6026118	6033840	TCONS_00069310	980	-	6026118	6033840	0	31	60,118,40,3,13,29,16,81,45,83,85,22,45,14,142,24,34,17,20,20,25,22,12,26,22,7,5,25,22,28,16,	0,66,195,236,240,253,282,305,430,475,559,644,6988,7033,7212,7354,7378,7412,7429,7453,7474,7499,7529,7545,7586,7610,7621,7629,7654,7676,7706,
chr2	152919866	152923398	TCONS_00071569	980	+	152919866	152923398	0	22	51,39,18,28,8,63,28,51,17,29,17,140,33,18,33,36,19,11,36,16,36,14,	0,62,101,130,158,601,1181,1364,1415,1432,1472,1489,3062,3106,3135,3179,3226,3245,3427,3463,3479,3518,
chr7	6026118	6033744	TCONS_00071569	976	+	6026118	6033744	0	22	60,118,21,10,22,45,25,27,17,252,24,34,17,20,20,25,22,12,26,22,7,5,	0,66,195,634,644,6988,7033,7058,7085,7102,7354,7378,7412,7429,7453,7474,7499,7529,7545,7586,7610,7621,
chr7	30807892	30808569	TCONS_00069404	998	+	30807892	30808569	0	7	156,6,122,8,19,218,50,	0,190,246,369,377,402,627,
chr11	97702554	97702833	TCONS_00071932	972	+	97702554	97702833	0	5	21,26,53,23,144,	0,21,47,109,135,
chr8	60952323	60955134	TCONS_00070942	986	+	60952323	60955134	0	7	19,50,24,23,32,60,48,	0,20,2612,2636,2660,2695,2763,
chr6	70557720	70558684	TCONS_00071196	970	+	70557720	70558684	0	12	48,22,32,5,23,55,7,6,71,15,7,23,	0,58,82,119,125,148,203,210,216,287,932,941,
chr6	130820707	130821358	TCONS_00076849	964	+	130820707	130821358	0	23	15,13,26,10,10,38,6,16,14,18,9,27,16,87,19,8,12,3,11,13,16,16,39,	0,33,48,77,87,98,161,172,192,209,227,236,263,279,372,391,399,531,541,556,579,596,612,
chr15	94358268	94358530	TCONS_00074655	1000	+	94358268	94358530	0	3	15,27,203,	0,26,59,
chr8	108949222	108949863	TCONS_00075898	984	-	108949222	108949863	0	15	171,48,57,21,4,22,11,29,40,11,56,34,34,16,26,	0,177,231,288,312,316,339,370,406,448,463,530,565,599,615,
chr17	32934374	32935213	TCONS_00079465	994	-	32934374	32935213	0	9	43,13,152,86,10,12,160,42,31,	0,45,328,486,574,584,597,766,808,
chr2	152921236	152924429	TCONS_00076638	994	-	152921236	152924429	0	15	34,74,38,87,42,17,15,7,36,62,17,97,31,25,31,	0,36,269,1151,1238,2294,2312,2328,2346,2387,2451,2468,2852,3131,3162,
chr18	73751281	73752223	TCONS_00080067	940	+	73751281	73752223	0	34	16,17,29,23,21,16,24,31,50,11,13,15,29,7,10,37,15,60,18,24,29,8,24,38,71,5,31,17,10,24,11,23,93,13,	0,23,50,80,110,131,147,181,216,274,287,300,324,356,363,373,410,428,488,506,530,559,567,594,632,703,708,741,758,770,795,809,833,929,
chr2	44965457	44968657	TCONS_00085852	980	-	44965457	44968657	0	11	45,27,125,15,7,20,16,8,17,78,20,	0,45,73,198,213,3001,3032,3062,3072,3091,3180,
chr12	113010526	113010791	TCONS_00087875	848	+	113010526	113010791	0	10	4,11,62,22,17,14,14,10,44,63,	0,5,16,78,103,120,134,148,158,202,
chr11	24066762	24067948	TCONS_00086037	960	+	24066762	24067948	0	42	11,10,18,42,16,11,18,54,34,24,12,15,24,14,21,18,33,47,9,8,49,18,12,46,16,54,81,27,36,11,54,24,38,29,9,25,10,19,9,6,15,36,	0,11,22,40,82,98,109,127,183,217,255,276,300,325,339,366,384,420,467,476,486,535,561,594,659,676,731,820,847,883,894,948,972,1020,1052,1061,1086,1100,1119,1128,1134,1150,
chr5	106892697	106892793	TCONS_00086558	980	-	106892697	106892793	0	3	28,50,15,	0,28,81,
chr15	88693678	88693945	TCONS_00086833	994	+	88693678	88693945	0	4	92,9,66,91,	0,92,107,176,
chr4	101867440	101867679	TCONS_00088707	1000	+	101867440	101867679	0	1	239,	0,
chr2	166853786	166853944	TCONS_00087623	1000	-	166853786	166853944	0	1	158,	0,
chrX	83133465	83134040	TCONS_00100285	986	+	83133465	83134040	0	9	26,110,36,60,44,114,111,18,29,	0,26,142,184,250,294,417,528,546,
chrX	83133465	83134040	TCONS_00100286	986	+	83133465	83134040	0	9	26,110,36,60,44,114,111,18,29,	0,26,142,184,250,294,417,528,546,

## Sheet: h19
Gene_h19	transcript_zebrafish
CTXN3	TCONS_00047214_1
DIAPH1	TCONS_00059340_1
FAM73B	TCONS_00052058_1
LINC00672	TCONS_00071932_1
MAGI1	TCONS_00066876_1
MAGI2	TCONS_00066876_1
MAGI3	TCONS_00066876_1
MEX3C	TCONS_00080067_1
PDE4B	TCONS_00088707_1
PIM3	TCONS_00086833_1
PTPRK	TCONS_00049734_1
SMG6	TCONS_00026932_1
ZNF260	TCONS_00076140_1
ZNF521	TCONS_00045240_1
bed file
chr8	185500	185788	TCONS_00000426	888	+	185500	185788	0	12	9,7,15,29,7,38,13,25,48,13,36,10,	0,9,16,31,60,67,105,118,149,203,221,278,
chr17	31255738	31256134	TCONS_00001494	980	-	31255738	31256134	0	9	34,27,9,26,18,23,37,48,67,	0,34,64,154,183,201,235,272,329,
chr19	24310674	24311323	TCONS_00002370	968	+	24310674	24311323	0	26	6,28,17,16,43,24,40,14,43,13,8,27,28,37,25,7,14,23,30,12,23,3,3,12,32,11,	0,31,65,88,107,151,175,215,229,275,288,296,323,351,390,418,425,443,473,515,533,567,575,588,606,638,
chr21	14467256	14467859	TCONS_00002370	968	-	14467256	14467859	0	23	46,16,3,25,16,16,64,4,27,17,16,40,15,16,16,37,15,12,20,36,57,16,14,	0,50,71,74,107,124,141,205,209,242,268,284,335,356,372,389,426,443,458,480,516,573,589,
chr19	37003768	37004377	TCONS_00002370	968	-	37003768	37004377	0	21	8,21,1,26,29,54,27,30,17,15,20,8,36,49,54,16,16,28,25,11,52,	0,8,29,35,71,106,160,190,220,237,255,275,283,333,386,441,460,476,504,532,557,
chr4	175119843	175120381	TCONS_00004050	990	+	175119843	175120381	0	11	59,75,20,19,189,31,8,14,11,13,69,	0,62,138,161,181,376,408,431,445,456,469,
chr19	2907420	2907520	TCONS_00004996	980	+	2907420	2907520	0	3	21,11,63,	0,26,37,
chrX	154044299	154045642	TCONS_00009015	964	-	154044299	154045642	0	45	21,11,8,66,27,7,48,40,10,26,9,20,30,26,9,10,50,31,18,16,10,21,23,26,29,13,8,8,15,20,31,33,20,70,26,70,29,10,35,52,16,13,20,4,21,	0,30,44,65,134,161,168,216,263,281,312,328,365,395,421,430,443,493,524,546,562,572,593,623,658,687,702,712,726,742,762,794,827,849,945,971,1041,1070,1083,1123,1181,1197,1213,1318,1322,
chr2	178362657	178363776	TCONS_00013715	956	-	178362657	178363776	0	40	81,29,39,8,24,3,19,52,36,30,44,39,14,29,13,12,27,21,27,12,34,30,16,19,23,27,18,14,13,11,17,27,19,18,22,9,4,8,26,71,	0,81,111,153,161,187,196,215,280,325,355,399,438,457,486,506,549,579,600,640,665,699,729,745,764,787,817,835,852,865,879,896,923,942,961,983,992,996,1004,1048,
chr17	49048070	49052276	TCONS_00014119	978	+	49048070	49052276	0	7	51,23,19,15,9,10,145,	0,66,89,113,128,137,4061,
chr6	37138576	37140859	TCONS_00014729	982	-	37138576	37140859	0	10	89,37,105,66,71,14,237,25,47,71,	0,89,132,312,378,449,463,700,2160,2212,
chr10	102466750	102467136	TCONS_00020182	938	-	102466750	102467136	0	10	61,49,57,11,37,7,17,89,28,21,	0,63,114,171,184,222,231,248,337,365,
chr4	568722	570166	TCONS_00024070	992	-	568722	570166	0	26	180,12,7,32,22,15,95,12,120,27,10,6,11,12,7,9,36,119,36,23,20,66,29,42,26,36,	0,183,213,223,276,330,409,643,655,815,844,860,868,903,922,931,974,1013,1141,1177,1200,1220,1287,1317,1382,1408,
chrX	139620676	139621034	TCONS_00022247	978	-	139620676	139621034	0	11	3,33,21,29,10,20,26,96,66,11,23,	0,3,36,57,87,97,119,152,249,318,335,
chr17	1989018	1989153	TCONS_00026932	898	-	1989018	1989153	0	3	52,21,62,	0,52,73,
chr20	61970633	61971050	TCONS_00025947	888	-	61970633	61971050	0	19	10,15,17,21,19,20,20,5,28,62,8,26,8,14,20,24,16,30,28,	0,10,33,58,79,98,122,142,147,177,240,248,274,282,296,316,340,359,389,
chr3	144615597	144615962	TCONS_00033484	932	+	144615597	144615962	0	14	5,40,11,40,11,6,18,41,35,24,12,52,41,10,	0,5,45,57,97,111,120,138,182,224,248,260,314,355,
chr6	155095122	155155156	TCONS_00033864	976	+	155095122	155155156	0	94	84,45,162,141,13,53,75,115,46,13,80,115,3,2,54,25,28,66,44,194,101,114,157,27,89,10,40,14,29,23,149,11,59,26,8,10,52,30,19,15,32,50,13,47,39,23,12,13,16,19,9,5,16,8,17,27,27,9,16,17,17,10,15,21,114,108,13,14,14,20,32,15,32,37,21,20,5,6,15,17,34,47,18,26,11,6,5,19,14,18,24,12,30,34,	0,4012,13872,18834,18975,21020,21076,27982,28100,28146,29555,31380,31495,34098,34100,34154,34185,34697,34766,36026,41727,44490,46188,46532,50245,50337,50350,50456,50470,50499,56933,57082,57093,58273,58302,58311,58329,58384,58414,58444,58460,58492,58542,58564,58611,58650,58673,58693,58717,58736,58773,58793,58798,58814,58828,58845,58872,58900,58914,58930,58947,58973,58983,58998,59019,59323,59433,59…
chr1	195006214	195007163	TCONS_00041066	924	+	195006214	195007163	0	34	12,6,5,19,18,48,55,11,24,17,28,28,7,41,50,12,21,5,22,88,54,12,10,4,9,9,16,20,30,50,33,27,36,3,	0,15,86,91,111,130,178,233,249,273,290,318,346,357,398,449,461,483,489,511,599,653,665,675,679,688,697,713,733,788,840,880,910,946,
chr2	1533161	1533801	TCONS_00040738	974	+	1533161	1533801	0	16	42,13,15,24,60,6,7,19,9,24,18,12,24,36,43,28,	0,68,83,98,261,321,327,334,360,369,404,471,489,529,567,612,
chr1	36202494	36202677	TCONS_00042736	988	-	36202494	36202677	0	4	16,25,12,110,	0,21,61,73,
chr18	22931968	22932159	TCONS_00045240	1000	-	22931968	22932159	0	2	157,33,	0,158,
chr12	75476317	75477035	TCONS_00044367	942	+	75476317	75477035	0	9	16,8,10,13,70,16,36,52,17,	0,16,24,34,47,117,133,631,701,
chr5	126993096	126993248	TCONS_00047214	848	+	126993096	126993248	0	7	15,13,33,21,12,33,17,	0,15,28,63,87,102,135,
chr5	126993096	126993248	TCONS_00047215	848	+	126993096	126993248	0	7	15,13,33,21,12,33,17,	0,15,28,63,87,102,135,
chr6	128718705	128718833	TCONS_00049734	1000	-	128718705	128718833	0	1	128,	0,
chr9	131802856	131802972	TCONS_00052058	1000	+	131802856	131802972	0	1	116,	0,
chr21	22901952	22902699	TCONS_00057722	906	-	22901952	22902699	0	26	13,67,15,17,54,5,9,20,29,25,14,11,11,39,20,27,39,10,22,32,101,20,20,12,38,44,	0,20,87,102,130,184,189,198,218,247,278,292,303,314,353,373,405,444,454,476,508,609,630,650,662,703,
chr1	107260165	107265557	TCONS_00056156	968	+	107260165	107265557	0	5	8,35,70,27,38,	0,8,5254,5327,5354,
chr5	140951492	140951611	TCONS_00059340	1000	-	140951492	140951611	0	1	119,	0,
chr3	9757070	9757765	TCONS_00062371	992	+	9757070	9757765	0	6	35,24,58,68,6,22,	0,35,82,587,664,673,
chr12	72070977	72071383	TCONS_00064926	908	+	72070977	72071383	0	19	12,7,11,40,38,17,8,28,20,11,20,33,10,16,8,8,39,27,15,	0,12,19,37,77,115,132,144,172,192,203,225,258,268,284,294,310,364,391,
chr6	161277051	161277601	TCONS_00067483	968	+	161277051	161277601	0	10	3,18,28,40,23,24,43,50,66,17,	0,5,251,279,319,344,368,411,461,533,
chr5	22766729	22769081	TCONS_00067574	958	-	22766729	22769081	0	61	8,8,15,26,10,32,23,42,15,14,39,17,10,37,36,14,13,43,6,7,15,15,27,5,38,10,14,19,30,16,8,15,23,7,29,14,6,4,45,17,25,16,31,30,8,11,21,29,11,50,5,34,19,27,3,35,43,15,15,43,26,	0,8,23,39,76,89,141,166,220,238,254,297,314,327,366,404,420,440,483,490,509,532,558,585,597,638,648,662,681,715,733,741,756,783,790,819,833,843,1751,1796,1813,1846,1865,1896,1926,1934,1945,1971,2000,2011,2078,2085,2119,2138,2165,2168,2203,2246,2267,2283,2326,
chr19	55663243	55666227	TCONS_00068198	996	+	55663243	55666227	0	5	34,28,4,147,121,	0,37,67,2187,2863,
chr3	65479182	65479306	TCONS_00066876	1000	-	65479182	65479306	0	1	124,	0,
chr7	78256431	78256555	TCONS_00066876	1000	-	78256431	78256555	0	1	124,	0,
chr1	114123163	114123287	TCONS_00066876	1000	+	114123163	114123287	0	1	124,	0,
chr19	38056082	38057193	TCONS_00069404	998	-	38056082	38057193	0	13	24,246,10,224,8,39,5,8,9,35,23,8,6,	0,115,361,461,933,951,994,1000,1015,1027,1064,1089,1105,
chr19	11978111	11979456	TCONS_00069404	994	+	11978111	11979456	0	14	20,18,8,14,28,39,8,82,128,33,218,10,9,31,	0,20,41,51,101,144,296,306,724,853,886,1195,1224,1314,
chr19	53014034	53015754	TCONS_00069404	994	+	53014034	53015754	0	10	36,10,19,13,181,186,20,123,36,25,	0,335,351,370,880,1145,1345,1365,1576,1695,
chr19	53885712	53887061	TCONS_00069404	994	+	53885712	53887061	0	12	69,16,27,158,12,80,9,78,105,33,36,25,	0,76,99,389,547,645,725,735,892,1080,1205,1324,
chr17	37081883	37082073	TCONS_00071932	980	+	37081883	37082073	0	5	19,10,27,97,31,	0,19,32,59,159,
chr4	154626271	154626821	TCONS_00077233	984	+	154626271	154626821	0	16	29,12,37,10,45,28,34,53,60,11,17,29,14,23,44,25,	0,38,52,92,111,170,198,244,297,359,386,408,441,458,481,525,
chr12	66541053	66541218	TCONS_00074650	912	+	66541053	66541218	0	9	11,51,6,30,12,13,9,24,1,	0,12,63,69,99,112,128,138,164,
chr19	21138051	21138705	TCONS_00078367	916	+	21138051	21138705	0	24	39,29,19,12,29,40,36,37,14,34,14,39,46,37,27,16,32,17,14,12,37,21,26,2,	0,41,70,89,101,130,170,206,246,260,295,316,357,403,440,467,483,515,536,551,563,600,626,652,
chr19	52420827	52421043	TCONS_00078374	888	+	52420827	52421043	0	6	9,24,57,54,20,48,	0,9,35,92,146,168,
chr19	19903395	19904291	TCONS_00078457	922	+	19903395	19904291	0	36	21,21,28,48,59,14,43,45,21,10,24,17,24,42,19,30,31,38,5,12,24,16,16,14,14,9,26,17,7,5,16,15,43,20,11,14,	0,21,53,85,133,197,211,260,305,343,372,401,418,442,484,503,533,564,602,608,620,644,660,676,690,704,715,741,758,765,770,787,803,846,870,882,
chr20	54841086	54841533	TCONS_00078530	956	-	54841086	54841533	0	15	25,6,57,14,19,12,13,10,20,15,12,27,12,5,61,	0,26,38,95,109,128,140,154,284,311,327,339,366,378,386,
chr11	23817449	23818087	TCONS_00078629	976	-	23817449	23818087	0	16	9,3,16,21,23,18,37,25,26,7,7,9,57,14,15,28,	0,244,262,287,317,347,371,420,455,487,504,515,524,581,595,610,
chr22	16651437	16656260	TCONS_00075898	976	-	16651437	16656260	0	24	25,67,61,25,21,22,71,44,7,30,22,7,28,9,32,17,26,14,19,7,30,1,31,16,	0,795,945,1259,1285,1306,1328,1399,1459,1468,1498,1530,1541,1569,1582,1615,1639,1671,1688,1708,1720,4775,4776,4807,
chr3	113947015	113947319	TCONS_00075970	974	+	113947015	113947319	0	8	4,47,3,28,6,10,31,20,	0,4,177,198,226,233,249,284,
chr19	21237818	21238176	TCONS_00078870	988	+	21237818	21238176	0	8	67,82,65,27,27,16,24,17,	0,67,150,225,261,292,308,341,
chr19	37006478	37006585	TCONS_00076140	788	-	37006478	37006585	0	5	2,21,8,22,50,	0,6,27,35,57,
chr19	22148490	22148663	TCONS_00076379	950	+	22148490	22148663	0	9	8,27,26,7,14,16,33,10,17,	0,8,35,66,75,92,113,146,156,
chr19	44740291	44741370	TCONS_00079465	972	+	44740291	44741370	0	29	23,108,9,17,180,42,9,16,49,13,8,17,19,15,11,11,15,41,28,8,33,25,14,36,16,50,25,44,39,	0,23,131,141,160,346,388,401,419,473,493,506,599,618,636,660,674,695,736,768,776,830,855,869,905,921,971,996,1040,
chr18	48700925	48701420	TCONS_00080067	918	-	48700925	48701420	0	16	13,93,23,35,10,17,31,5,71,15,45,13,29,24,21,34,	0,16,110,137,174,184,203,234,239,310,325,371,384,413,437,461,
chr13	71234306	71234686	TCONS_00080763	950	+	71234306	71234686	0	11	69,24,39,35,53,25,39,24,15,15,13,	0,69,93,132,170,223,248,309,333,350,367,
chr2	145274750	145277820	TCONS_00085852	984	-	145274750	145277820	0	10	56,26,125,15,7,16,7,18,78,20,	0,62,89,214,229,2903,2933,2941,2961,3050,
chr14	104120900	104121162	TCONS_00087875	968	+	104120900	104121162	0	8	10,79,8,55,16,37,7,24,	0,10,92,100,155,193,230,238,
chr2	60684809	60685992	TCONS_00086037	938	-	60684809	60685992	0	42	32,18,6,73,19,21,10,66,20,15,38,20,13,10,64,54,16,47,29,65,63,19,20,20,6,32,15,19,46,12,27,10,6,12,14,16,42,18,10,13,25,9,	0,32,50,56,129,156,181,198,264,284,300,338,363,382,392,457,512,547,600,629,694,760,779,807,827,836,877,892,911,965,979,1006,1016,1022,1034,1048,1064,1106,1125,1135,1148,1174,
chr22	50355159	50355426	TCONS_00086833	994	+	50355159	50355426	0	3	106,65,93,	0,106,174,
chr1	66384279	66384518	TCONS_00088707	1000	+	66384279	66384518	0	1	239,	0,
chr20	47851480	47851627	TCONS_00087623	1000	-	47851480	47851627	0	1	147,	0,
chr19	47194516	47194801	TCONS_00092282	984	+	47194516	47194801	0	8	57,29,6,62,17,22,16,17,	0,77,112,139,208,225,247,268,
chr12	3262680	3263263	TCONS_00090292	874	-	3262680	3263263	0	10	70,12,48,11,15,38,40,14,19,79,	0,129,141,310,321,336,374,414,485,504,
chr3	175766709	175768676	TCONS_00094303	976	+	175766709	175768676	0	53	5,6,5,11,32,25,11,20,54,29,7,12,37,36,12,16,30,71,10,54,10,28,9,21,8,10,100,15,26,15,21,20,30,28,8,44,45,12,41,18,24,20,24,23,15,10,20,51,38,41,13,16,7,	0,7,497,508,519,554,580,595,617,673,703,722,737,787,826,840,859,908,987,997,1054,1064,1094,1103,1128,1136,1147,1249,1269,1295,1311,1342,1362,1392,1420,1428,1472,1521,1537,1585,1611,1635,1660,1684,1720,1749,1765,1791,1842,1885,1929,1944,1960,
chr12	130880675	130882094	TCONS_00096487	890	-	130880675	130882094	0	26	22,28,19,10,49,36,6,43,32,16,17,8,21,22,9,9,24,17,24,23,13,64,11,16,15,59,	0,36,66,85,95,148,184,196,239,271,287,304,313,334,356,372,381,405,426,1192,1215,1228,1300,1311,1328,1360,
chrX	30577591	30578171	TCONS_00100285	978	-	30577591	30578171	0	13	30,15,117,99,21,16,21,19,8,48,10,111,22,	0,30,50,176,275,303,330,354,373,389,437,447,558,
chrX	30577591	30578171	TCONS_00100286	978	-	30577591	30578171	0	13	30,15,117,99,21,16,21,19,8,48,10,111,22,	0,30,50,176,275,303,330,354,373,389,437,447,558,
chr11	2076624	2077006	TCONS_00103233	912	-	2076624	2077006	0	11	27,26,16,41,18,12,48,17,14,24,113,	0,44,75,91,132,152,165,213,230,245,269,
chr2	161223573	161223902	TCONS_00100972	982	-	161223573	161223902	0	8	25,35,5,46,16,98,70,18,	0,25,65,76,124,143,241,311,
