# Supplementary material for: Systematic identification and characterization of cardiac long intergenic noncoding RNAs in zebrafish
Source: Sci Rep. 2017 Apr 28;7:1250. doi: 10.1038/s41598-017-00823-3 (PMC5430783; doi:10.1038/s41598-017-00823-3)
Supplement: Supplementary file 9 — Supplemental Table 8 [file 41598_2017_823_MOESM9_ESM.xls]

## Sheet: Sheet1
Name	Forward primer	Reverse primer	Note	Product Size(bp)
18s	TCGCTAGTTGGCATCGTTTATG	CGGAGGTTCGAAGACGATCA	∆	150
cmlc2	AGACCCAGAGGAAACCATCC	TTGGGTCATTAGCAGCCTCT	∆	100
gapdhs	GTGTCTCCAACAAAGTCAGAAG	ACGCCAACATCAAGGAGTC	*	106
TCONS_00000891	TCATAATTGCATGGTGGAAGC	TCTCTCCGGCATTTTATCAAC	∆	199
TCONS_00007801	GATGCTGGTGACAGCGGCGG	TTACAGTAAATTTCTGTCAC	∆	192
TCONS_00009015	GAGGAGAAGAAAGAGGAGGTG	GTACAAGAAAAGAGGTACAGGG	*#	156
TCONS_00017202	TGCAAGACGGAGGTTTATTG	CACACCAGTTGCTCTCTTTAC	*	176
TCONS_00022820	GCCATCAAACTGAACTCTACAG	ACTATGCAGTTTTTCCCACTC	*	124
TCONS_00022936	TCACGGCCCAAATCATGCAG	AACCCCAAGGCGTCCTTTAG	*	169
TCONS_00023920	TCGAGCTTTGTTTAGGCTTTC	TTGAGTAGCAAGCGTGACG	*#	197
TCONS_00023933	TTCGGCTTGGAGACATCAG	GAGAAACGCTGTCAAAATGC	*#	114
TCONS_00028652	GACACGGAAAGGATTGACAG	TTCGTTATCGGAATGAACCAG	*	100
TCONS_00028686	TTGCTTGGTCATTGATACTTGC	CAAGCAAGCTTCCACACAGA	∆	220
TCONS_00040395	AAACCGTCACAGCAGAGACCAC	AAAGTCCACACAGCAGGAACAC	*	115
TCONS_00048108	TTTGGTCTCTTCTCATGTCTCC	TAGAGGTGTCGTCTGTGCTG	*	149
TCONS_00052125	AACGGATGACTGAAGGCTCC	TCCTCAGAAACTCTGGAAACAC	*	100
TCONS_00064425	CTGGAGGCAGAAGGAAGATG	TGGTGAAGCCACAACACAC	∆	150
TCONS_00070135	TGTGGACAAAACTCAGTTCC	CTCCTCTTTCACATGAAGCG	#	263
TCONS_00073910	GGGACTCTGAAAAACGTGTC	GGAAATAAAAGCCGTTTTGCG	*	111
vmhc	TCAGATGGCAGAGTTTGGAG	GCTTCCTTTACAGTTACAGTCTTTC	#	210
vmhcl	GCGATGCTGAAATGTCTGTT	CAGTCACAGTCTTGCCTCCT	#	206
* Primers used in Fig. 5B
∆ Primers used in Fig. 6B
# Primers used in Fig. 7B&7C
